# Supplementary material for: Accuracy and reliability of radiological methods for assessing fusion rates in patients undergoing spinal arthrodesis and stabilization: a systematic review of the past 10 years
Source: Front Surg. 2025 Dec 12;12:1692887. doi: 10.3389/fsurg.2025.1692887 (PMC12741057; doi:10.3389/fsurg.2025.1692887)
Supplement: Supplementary file 2 [file Supplementaryfile2.xlsx]

## Sheet: Database Description
Database Description The tabulated database includes a total of 557 unique studies, each systematically categorized into four macro-domains: - Study Design (e.g., type of study, year, and journal) - Patient Characteristics (e.g., age, diagnosis, comorbidities) - Surgical Technique Overview (e.g., approach, instrumentation, graft type) - Fusion Details (e.g., imaging modality, fusion grading syste…

## Sheet: Database
Study Design			Patient Characteristics						Surgical Technique Overview				Fusion Details
Author	Y. of Pub	Type of Study	# Participants	Age	Gender	Medical Condition	Comorbidity	Follow Up Time	Surgical Procedures	Posterior Fixation	Implant Type	Implant Design	Imaging Approach	Spinal Fusion Region	Fused Levels	Fusion Score	Fusion Criteria	Fusion Values	Signs of Non Union	Evaluated Parameters	Fusion Outcomes	Comparison	Study Results
Bouyer et al.	2014	Retrospective	12	13	MF	Spondylolisthesis	NA	43	posterior kyphosis reduction and fixa- tion using transsacral rod fixation (modification of the Jackson technique) and L4 to S1 anterior interbody fusion by posterior approach	YES	cage/bone graft	Radiopaque	X-Rays	Lumbar	multi level	NO	Unclear	Unclear	Unclear	Lumbosacral tilt angle (degrees) L5 anterior slippage (percentage) Pelvic incidence (degrees) Pelvic tilt (degrees) Sacral slope (degrees) L1L5 lumbar lordosis(degrees) T4T12 Thoracic kyphosis (degrees)	1	NO	Lumbosacral tilt angle (degrees)(+) L5 anterior slippage (percentage)(-) Pelvic incidence (degrees)(-) Pelvic tilt (degrees)(-) Sacral slope (degrees)(+) L1L5 lumbar lordosis(degrees)(-) T4T12 Thoracic kyphosis (degrees)(+)
Anand et al.	2014	Prospective	50	61	MF	Adult scoliosis	NA	48	cMIS	YES	bone graft	Radiopaque	CT	Thoracic/Lumbar	multi level	NO	presence of bridging bone in and around inter- body grafts was looked for, in addition to fused facets on sagittal and coronal reconstructions with lack of any lucencies around screws and grafts	bridging bone	Pseudarthrosis Radiculopathy, stenosis Misplaced hardware Proximal junction kyphosis	Mean blood loss Mean operative time VAS ODI SF-36	0.88	NO	VAS(-) ODI(-) SF-36(+)
Anand et al.	2014	Prospective	50	61	MF	Adult scoliosis	NA	48	cMIS	YES	bone graft	Radiopaque	CT	Thoracic/Lumbar	multi level	NO	presence of bridging bone in and around inter- body grafts was looked for, in addition to fused facets on sagittal and coronal reconstructions with lack of any lucencies around screws and grafts	lack of lucencies	Pseudarthrosis Radiculopathy, stenosis Misplaced hardware Proximal junction kyphosis	Mean blood loss Mean operative time VAS ODI SF-36 Cobb Angle Sagittal Vertical Axis	0.88	NO	VAS(-) ODI(-) SF-36(+) Cobb Angle(-) Sagittal Vertical Axis(-)
Hart et al.	2014	Prospective	40	62.7	MF	Degenerative disease of the lumbar spine	NA	24	PLF	YES	bone graft	Radiopaque	CT	Lumbar/Sacral	multi level	NO	evidence of at least unilateral continuous bridging bone between neighboring vertebra	bridging bone	Unclear	NA	0.4	YES	determine whether the addition of bone marrow concentrate (BMC) to allograft bone increases fusion rate after instrumented posterior lumbar fusion.
Hart et al.	2014	Prospective	40	48.5	MF	Degenerative disease of the lumbar spine	NA	24	PLF	YES	bone graft with BMC	Radiopaque	CT	Lumbar/Sacral	multi level	NO	evidence of at least unilateral continuous bridging bone between neighboring vertebra	bridging bone	Unclear	NA	0.8	YES	determine whether the addition of bone marrow concentrate (BMC) to allograft bone increases fusion rate after instrumented posterior lumbar fusion.
Pirris et al.	2014	Retrospective	96	69.75	MF	Spondylolisthesis	NA	> 6	facet bone dowel placement	Unclear	Bone graft	NA	X-Rays/CT	NA	multi level	NO	Fusion criteria, based on dynamic films, in- cluded the demonstration of less than 1 mm of translation, less than 2_x000E_ of angulation, and no further subluxation com- pared with the preoperative X-rays. Fusion criteria for CT- based studies included a lack of bony lucency, the presence of bony trabeculation and/or continuity of bone between the transverse processes, and/or facet fusion	< 1mm translation	solid fusion at only a single level	NA	10.4%	NO	Of 96 patients in our series, 6 (6.3%) had a fusion seen on CT and 4 did not exhibit any movement on dynamic lumbar X-rays for a total fusion rate of 10.4% (10/96)
Pirris et al.	2014	Retrospective	96	69.75	MF	Spondylolisthesis	NA	> 6	facet bone dowel placement	Unclear	Bone graft	NA	X-Rays/CT	NA	multi level	NO	Fusion criteria, based on dynamic films, in- cluded the demonstration of less than 1 mm of translation, less than 2_x000E_ of angulation, and no further subluxation com- pared with the preoperative X-rays. Fusion criteria for CT- based studies included a lack of bony lucency, the presence of bony trabeculation and/or continuity of bone between the transverse processes, and/or facet fusion	< 2mm angulation	unilateral arthrodesis but not through the contrala- teral facet joint	NA	10.4%	NO	Of 96 patients in our series, 6 (6.3%) had a fusion seen on CT and 4 did not exhibit any movement on dynamic lumbar X-rays for a total fusion rate of 10.4% (10/96)
Pirris et al.	2014	Retrospective	96	69.75	MF	Spondylolisthesis	NA	> 6	facet bone dowel placement	Unclear	Bone graft	NA	X-Rays/CT	NA	multi level	NO	Fusion criteria, based on dynamic films, in- cluded the demonstration of less than 1 mm of translation, less than 2_x000E_ of angulation, and no further subluxation com- pared with the preoperative X-rays. Fusion criteria for CT- based studies included a lack of bony lucency, the presence of bony trabeculation and/or continuity of bone between the transverse processes, and/or facet fusion	lack of bony lucency	unilateral arthrodesis but not through the contrala- teral facet joint	NA	10.4%	NO	Of 96 patients in our series, 6 (6.3%) had a fusion seen on CT and 4 did not exhibit any movement on dynamic lumbar X-rays for a total fusion rate of 10.4% (10/96)
Pirris et al.	2014	Retrospective	96	69.75	MF	Spondylolisthesis	NA	> 6	facet bone dowel placement	Unclear	Bone graft	NA	X-Rays/CT	NA	multi level	NO	Fusion criteria, based on dynamic films, in- cluded the demonstration of less than 1 mm of translation, less than 2_x000E_ of angulation, and no further subluxation com- pared with the preoperative X-rays. Fusion criteria for CT- based studies included a lack of bony lucency, the presence of bony trabeculation and/or continuity of bone between the transverse processes, and/or facet fusion	presence of bony trabeculation	unilateral arthrodesis but not through the contrala- teral facet joint	NA	10.4%	NO	Of 96 patients in our series, 6 (6.3%) had a fusion seen on CT and 4 did not exhibit any movement on dynamic lumbar X-rays for a total fusion rate of 10.4% (10/96)
Pirris et al.	2014	Retrospective	96	69.75	MF	Spondylolisthesis	NA	> 6	facet bone dowel placement	Unclear	Bone graft	NA	X-Rays/CT	NA	multi level	NO	Fusion criteria, based on dynamic films, in- cluded the demonstration of less than 1 mm of translation, less than 2_x000E_ of angulation, and no further subluxation com- pared with the preoperative X-rays. Fusion criteria for CT- based studies included a lack of bony lucency, the presence of bony trabeculation and/or continuity of bone between the transverse processes, and/or facet fusion	continuity of bone between the transverse processes	unilateral arthrodesis but not through the contrala- teral facet joint	NA	10.4%	NO	Of 96 patients in our series, 6 (6.3%) had a fusion seen on CT and 4 did not exhibit any movement on dynamic lumbar X-rays for a total fusion rate of 10.4% (10/96)
Pirris et al.	2014	Retrospective	96	69.75	MF	Spondylolisthesis	NA	> 6	facet bone dowel placement	Unclear	Bone graft	NA	X-Rays/CT	NA	multi level	NO	Fusion criteria, based on dynamic films, in- cluded the demonstration of less than 1 mm of translation, less than 2_x000E_ of angulation, and no further subluxation com- pared with the preoperative X-rays. Fusion criteria for CT- based studies included a lack of bony lucency, the presence of bony trabeculation and/or continuity of bone between the transverse processes, and/or facet fusion	facet fusion	unilateral arthrodesis but not through the contrala- teral facet joint	NA	10.4%	NO	Of 96 patients in our series, 6 (6.3%) had a fusion seen on CT and 4 did not exhibit any movement on dynamic lumbar X-rays for a total fusion rate of 10.4% (10/96)
Aygün et al.	2014	Retrospective	42	57.2	MF	Degenerative spinal disease	NA	24	PLF	NO	Bone graft	Radiopaque	X-Rays/CT	Thoracic/Lumbar/Sacral	multi level	MOD	Lenke method/BSF scale	-	Radiculopathy , Displacement of spacer, Dural tear, Degenerative adjacent disc, Failure of hardware, Lost of disc space, Infection, Pseudoarthrosis	mean surgical time, Blood loss, ODI, VAS, mean return to work time	0.81	YES	PLIF is a preferable technique with respect to stability and correction ODI(-) VAS(-)
Aygün et al.	2014	Retrospective	42	56.6	MF	Degenerative spinal disease	NA	24	PLIF	NO	Cage	Radiopaque	X-Rays/CT	Thoracic/Lumbar/Sacral	multi level	MOD	Lenke method/BSF scale	-	Radiculopathy , Displacement of spacer, Dural tear, Degenerative adjacent disc, Failure of hardware, Lost of disc space, Infection, Pseudoarthrosis	mean surgical time, Blood loss, ODI, VAS, mean return to work time	0.89	YES	PLIF is a preferable technique with respect to stability and correction ODI(-) VAS(-)
Sheen et al.	2014	Prospective	17	54.8	MF	Cervical spondylotic myelopathy	NA	0.51	MSCL	NO	allogeneic bone spacer	NA	X-Rays/CT	Cervical	multi level	YES	Hirabayashi method/ Ichikawa classification	-	Unclear	Mean cervical lordosis, spinal canal dimension, JOA	0.51	YES	Mean cervical lordosis(+), spinal canal dimension(+), JOA(+),
Tu et al.	2014	Retrospective	64	70.7	MF	Degenerative lumbar spondylolisthesis.	NA	24	LIF	YES	Bone graft/Cage	Radiopaque	X-Rays	Lumbar	multi level	NO	successful fusion was defined as the absence of lucency around the graft, evidence of bridging bone between the endplate and the graft, and the absence of movement on dynamic imaging studies	absence of lucency around the graft	cage migration, screw loosening	ODI, VAS, BMD	0.95	YES	ODI(-), VAS(-)
Tu et al.	2014	Retrospective	64	70.7	MF	Degenerative lumbar spondylolisthesis.	NA	24	LIF	YES	Bone graft/Cage	Radiopaque	X-Rays	Lumbar	multi level	NO	successful fusion was defined as the absence of lucency around the graft, evidence of bridging bone between the endplate and the graft, and the absence of movement on dynamic imaging studies	evidence of bridging bone	cage migration, screw loosening	ODI, VAS, BMD	0.95	YES	ODI(-), VAS(-)
Tu et al.	2014	Retrospective	64	70.7	MF	Degenerative lumbar spondylolisthesis.	NA	24	LIF	YES	Bone graft/Cage	Radiopaque	X-Rays	Lumbar	multi level	NO	successful fusion was defined as the absence of lucency around the graft, evidence of bridging bone between the endplate and the graft, and the absence of movement on dynamic imaging studies	absence of movement on dynamic imaging	cage migration, screw loosening	z1	0.95	YES	ODI(-), VAS(-)
Liao et al.	2014	Retrospective	33	65.59	MF	Degenerative lumbar spondylolisthesis	NA	24	PLF	YES	unclear	Radiopaque	X-Rays	Lumbar	single level	NO	Radiographic union was defined as bridging bone formation between the intertransverse processes without a gap	bridging bone	pedicle-screw malposition	ODI, Satisfaction Rate, Brodsky Criteria	56.1	YES	ODI(-) Fusion Outcome impruved in PLIF technique
Liao et al.	2014	Retrospective	39	62.46	MF	Degenerative lumbar spondylolisthesis	NA	24	PLIF	YES	Cage	Radiopaque	X-Rays	Lumbar	single level	NO	Radiographic union was defined as bridging bone formation between the intertransverse processes without a gap	bridging bone	pedicle-screw malposition	ODI, Satisfaction Rate, Brodsky Criteria	92.3	YES	ODI(-) Fusion Outcome impruved in PLIF technique
Omidi-Kashani et al.	2014	Retrospective	51	46.4	MF	Lumbar disc herniation	NA	31.4	TLIF	NO	Bone graft/Cage	Unclear	X-Rays	Lumbar	single level	NO	we did not use computerized tomography to confirm osseous union. In- stead, we relied on observing the bony bridge between the two adjacent endplates (through the cage anteriorly) or transverse processes posteriorly on plain anteroposte- rior and Ferguson views of the lumbosacral areas	bony bridge	None	ODI, VAS, Subjective satisfaction rate	100	NO	ODI(-), VAS(-), Subjective satissfaction rate(+)
Lee et al.	2014	Prospective	39	53.4	MF	Isthmic spondylolisthesis	NA	24	PLF	YES	Bone graft/Cage	Unclear	X-Rays/CT	Lumbar	single level	NO	Fusion was defined as a difference of 2 mm or less in the Cobb angles on the dynamic lateral radiographs obtained in flexion and extension, and by the presence of a continuous fusion mass either inside or outside of the cage on CT scans.	<2mm Cobb angles	Cobb angles > 2mm, Discontinuous Fusion mass	ODI, VAS, Blood loss, Operation Time, Hospital stay, Incision Length	89.7	YES	ODI(-), VAS(-), PLF and PLIF produced similar clinical outcomes in terms of pain intensity and functional status for patients with IS younger than 60 years
Lee et al.	2014	Prospective	42	53.7	MF	Isthmic spondylolisthesis	NA	24	PLIF	YES	Bone graft/Cage	Unclear	X-Rays/CT	Lumbar	single level	NO	Fusion was defined as a difference of 2 mm or less in the Cobb angles on the dynamic lateral radiographs obtained in flexion and extension, and by the presence of a continuous fusion mass either inside or outside of the cage on CT scans.	continuous fusion mass	Cobb angles > 2mm, Discontinuous Fusion mass	ODI, VAS, Blood loss, Operation Time, Hospital stay, Incision Length	90.4	YES	ODI(-), VAS(-), PLF and PLIF produced similar clinical outcomes in terms of pain intensity and functional status for patients with IS younger than 60 years
Melgar et al.	2014	Retrospective	58	51	MF	Disabling lumbar pain and radiculopathy	NA	29	ALIF	YES	Bone graft with Bone Marrow Aspirate	Unclear	X-Rays/CT	Lumbar	multi level	NO	Fusion was defined as the presence of bridging bone from vertebral endplate to endplate occupying greater than 50% of the interspace on CT scan and no motion on flexion-extension films.	bridging bone	extravasation of bone graft, BMP-induced cyst. Subsidence of the implant, superior endplate breached,	back pain severity, ODI, Odom’s outcome criteria,	96.0	YES	ODI(-), Mean back pain severity(-), Two-level axial interbody fusion supplemented with posterior fixation does not alter segmental or global lordosis in most patients.
Ni et al.	2015	Retrospective	40	67	MF	Coronal and/or sagittal spine deformities	NA	27.5	ALIF	YES	Cage/Bone Graft	Radiopaque	X-Rays/CT	Lumbar	multi level	NO	The fusion was assessed based on the following criteria: lack of substantial sclerotic changes in the recipient bone bed [17], visible bridging bone either through the cage or surrounding it as observed on anterior–posterior or lateral radiographs [18], and vertebral body translation of \3 mm on lateral radiographs [19]. A thin layer slicing CT scan was performed in all cases where bone fusion on…	lack of substantial sclerotic changes in the recipient bone bed	NA	Segmental lordosis Subsidence rate	96.4	NO	Segmental lordosis(+) Subsidence rate(+)
Ni et al.	2015	Retrospective	40	67	MF	Coronal and/or sagittal spine deformities	NA	27.5	ALIF	YES	Cage/Bone Graft	Radiopaque	X-Rays/CT	Lumbar	multi level	NO	The fusion was assessed based on the following criteria: lack of substantial sclerotic changes in the recipient bone bed [17], visible bridging bone either through the cage or surrounding it as observed on anterior–posterior or lateral radiographs [18], and vertebral body translation of \3 mm on lateral radiographs [19]. A thin layer slicing CT scan was performed in all cases where bone fusion on…	bridging bone	NA	Segmental lordosis Subsidence rate	96.4	NO	Segmental lordosis(+) Subsidence rate(+)
Ni et al.	2015	Retrospective	40	67	MF	Coronal and/or sagittal spine deformities	NA	27.5	ALIF	YES	Cage/Bone Graft	Radiopaque	X-Rays/CT	Lumbar	multi level	NO	The fusion was assessed based on the following criteria: lack of substantial sclerotic changes in the recipient bone bed [17], visible bridging bone either through the cage or surrounding it as observed on anterior–posterior or lateral radiographs [18], and vertebral body translation of < 3 mm on lateral radiographs [19]. A thin layer slicing CT scan was performed in all cases where bone fusion o…	vertebral body translation < 3 mm	NA	Segmental lordosis Subsidence rate	96.4	NO	Segmental lordosis(+) Subsidence rate(+)
Ni et al.	2015	Retrospective	40	67	MF	Coronal and/or sagittal spine deformities	NA	27.5	ALIF	YES	Cage/Bone Graft	Radiopaque	X-Rays/CT	Lumbar	multi level	NO	The fusion was assessed based on the following criteria: lack of substantial sclerotic changes in the recipient bone bed [17], visible bridging bone either through the cage or surrounding it as observed on anterior–posterior or lateral radiographs [18], and vertebral body translation of < 3 mm on lateral radiographs [19]. A thin layer slicing CT scan was performed in all cases where bone fusion o…	disc space height loss > 1 mm	NA	Segmental lordosis Subsidence rate	96.4	NO	Segmental lordosis(+) Subsidence rate(+)
Ni et al.	2015	Retrospective	40	67	MF	Coronal and/or sagittal spine deformities	NA	27.5	ALIF	YES	Cage/Bone Graft	Radiopaque	X-Rays/CT	Lumbar	multi level	NO	The fusion was assessed based on the following criteria: lack of substantial sclerotic changes in the recipient bone bed [17], visible bridging bone either through the cage or surrounding it as observed on anterior–posterior or lateral radiographs [18], and vertebral body translation of < 3 mm on lateral radiographs [19]. A thin layer slicing CT scan was performed in all cases where bone fusion o…	visible fracture of the vertebral body endplate	NA	Segmental lordosis Subsidence rate	96.4	NO	Segmental lordosis(+) Subsidence rate(+)
Ahmadian et al.	2015	Retrospective	59	60	MF	Degenerative disc disease	NA	14.6	MIS-LIF	NO	Cage/Bone Graft	Radiopaque	X-Rays/CT	Lumbar	multi level	NO	Unclear	NA	cage migration, subsidence	hospital stay, VAS, ODI	93.0	YES	VAS(-), ODI(-)
Kurd et al.	2015	Retrospective	126	NA	MF	Degenerative spondylolisthesis	NA	15.9	lumbar fusion	YES	osteoconductive bone graft	Radiopaque	X-Rays/CT	Lumbar	Multi Level	YES	Brantigan Score/ Lenke Score	-	NA	NA	93.75	YES	the higher pseudarthrosis rate may be more attributable to the approach than the fusion technique
Kurd et al.	2015	Retrospective	126	NA	MF	Degenerative spondylolisthesis	NA	18	lumbar fusion	YES	osteoinductive bone graft	Radiopaque	X-Rays/CT	Lumbar	Multi Level	YES	Brantigan Score/ Lenke Score	-	NA	NA	87.18	YES	the higher pseudarthrosis rate may be more attributable to the approach than the fusion technique
Miyashita et al.	2015	Retrospective	88	68.4	MF	Degenerative lumbar spondylolisthesis	NA	31.0	FF	NO	bone graft	NA	CT	Lumbar	Single Level	NO	We evaluated the fusion rate using computed tomography, wherein fusion was assessed according to a comprehensive grading system for FF. Grade I was defined as complete bony continuity covering a whole facet joint (Figure 4A). Grade II was defined as partial bony continuity on a facet joint (Figure 4B). In grade III, bony continuity was not confirmed with certainty at any portion of a facet joint …	bony continuity on facet joint	bony continuity not confirmed	OABPEQ, average RMDQ, VAS	88.6	YES	average RMDQ (-), VAS(-) The fusion rate of FF was comparable with the reported rates for conventional PLF
Xie et al.	2015	Prospective	68	55.4	MF	Cervical radiculopathy	NA	24	right side anterior Smith–Robinson approach	YES	cage/bone graft	Radiopaque	X-Rays/CT	Cervical	Multi Level	NO	Fusion was defined as the presence of continuous trabecular bone bridges in at least one of the following locations: anterior, within, or posterior to the PEEK cage. Absence of such bridges or the presence of an anterior-posterior discontinua- tion was classified as non-fusion.	bone bridges	NA	operation time, blood loss, duration of hospital stay, JOA, VAS	94.3	YES	JOA(+), VAS(-)
Xie et al.	2015	Prospective	68	55.4	MF	Cervical radiculopathy	NA	24	right side anterior Smith–Robinson approach	YES	cage/CS DBM	Radiopaque	X-Rays/CT	Cervical	Multi Level	NO	Fusion was defined as the presence of continuous trabecular bone bridges in at least one of the following locations: anterior, within, or posterior to the PEEK cage. Absence of such bridges or the presence of an anterior-posterior discontinua- tion was classified as non-fusion.	bone bridges	NA	operation time, blood loss, duration of hospital stay, JOA, VAS	100.0	YES	JOA(+), VAS(-)
Annis et al.	2015	Retrospective	35	63	MF	Adult idiopathic scoliosisand/or degenerative scoliosis	NA	38	PLIF	NO	Cage	NA	X-Rays	Lumbar	Multi Level	YES	Bridwell	-	pseudarthrosis	NA	97.0	YES	There was no additional benefit seen by adding interbody fusion.
Annis et al.	2015	Retrospective	26	63	MF	Adult idiopathic scoliosisand/or degenerative scoliosis	NA	38	PLF	YES	NA	NA	X-Rays	Lumbar	Multi Level	YES	Bridwell	-	pseudarthrosis	NA	96.0	YES	There was no additional benefit seen by adding interbody fusion.
Gottschalk et al.	2015	Retrospective	68	69.90	MF	Degenerative spondylolisthesis	NA	38.7	PLA	YES	bone graft	NA	X-Rays/CT	Lumbar	Multi Level	NO	Unclear	Unclear	NA	VAS, ODI, SF-36	87.0	YES
Gottschalk et al.	2015	Retrospective	111	64.90	MF	Degenerative spondylolisthesis	NA	38.7	PLA + IBA	YES	bone graft	NA	X-Rays/CT	Lumbar	Multi Level	NO	Unclear	Unclear	NA	VAS, ODI, SF-36	93.0	YES
Yoo et al.	2015	Prospective	11	56.6	MF	Instability of single lumbar segment or the lumbosacral region	NA	Unclear	MI-TLIF	YES	cage/bone graft	Radiopaque	X-Rays/CT	Lumbar	Multi Level	NO	Based on the radio- graphs, we defined the range of intervertebral motion at 3° or lower, vertebral body displacement of less than 3 mm, and continued formation of trabecular or new bone inside or outside the cage as bone fusion. The level of bone fusion was classified into four grades: Grade I (definitely solid), II (possibly solid), III (probably not solid), IV (definitely not solid). Only Grad…	vertebral body displacement < 3 mm	no postoperative complications	VAS, ODI,	90.9	YES	VAS(-), ODI(-), A high rate of fusion was achieved in MI- TLIF in graft volume of more than 12 ml.
Yoo et al.	2015	Prospective	49	58.4	MF	Instability of single lumbar segment or the lumbosacral region	NA	Unclear	MI-TLIF	YES	cage/Hydroxyapatite + bone graft >50%	Radiopaque	X-Rays/CT	Lumbar	Multi Level	NO	Based on the radio- graphs, we defined the range of intervertebral motion at 3° or lower, vertebral body displacement of less than 3 mm, and continued formation of trabecular or new bone inside or outside the cage as bone fusion. The level of bone fusion was classified into four grades: Grade I (definitely solid), II (possibly solid), III (probably not solid), IV (definitely not solid). Only Grad…	continued formation of trabecular or new bone inside or outside the cage	no postoperative complications	VAS, ODI,	87.8	YES	VAS(-), ODI(-), A high rate of fusion was achieved in MI- TLIF in graft volume of more than 12 ml.
Yoo et al.	2015	Prospective	28	55.2	MF	Instability of single lumbar segment or the lumbosacral region	NA	Unclear	MI-TLIF	YES	Cage/Hydroxyapatite + bone graft < 50%	Radiopaque	X-Rays/CT	Lumbar	Multi Level	NO	Based on the radio- graphs, we defined the range of intervertebral motion at 3° or lower, vertebral body displacement of less than 3 mm, and continued formation of trabecular or new bone inside or outside the cage as bone fusion. The level of bone fusion was classified into four grades: Grade I (definitely solid), II (possibly solid), III (probably not solid), IV (definitely not solid). Only Grad…	continued formation of trabecular or new bone inside or outside the cage	no postoperative complications	VAS, ODI,	85.7	YES	VAS(-), ODI(-), A high rate of fusion was achieved in MI- TLIF in graft volume of more than 12 ml.
Ji et al.	2015	Retrospective	22	NA	MF	Degenerative cervical disk disease	NA	26.9	ACDF-CA	YES	cage/bone graft	Radiopaque	X-Rays	Cervical	Multi Level	NO	Fusion was defined as <2-degree movement on lateral flexion/extension views, the presence of bridging trabecular bone between the endplates on anteroposterior/lateral views, the lack of implant failure signs of the anterior plate system, and <50% radio- lucency on the perimeter surrounding the cage.	<2-degree movement on lateral flexion/extension views	screw back-out	NA	100	YES	The use of a cage with or without plate constructs in 2-level ACDF provides similar clinical results and fusion rates.
Ji et al.	2015	Retrospective	20	NA	MF	Degenerative cervical disk disease	NA	27.8	ACDF-CPC	YES	cage/bone graft/plate	Radiopaque	X-Rays	Cervical	Multi Level	NO	Fusion was defined as <2-degree movement on lateral flexion/extension views, the presence of bridging trabecular bone between the endplates on anteroposterior/lateral views, the lack of implant failure signs of the anterior plate system, and <50% radio- lucency on the perimeter surrounding the cage.	bridging trabecular bone	screw back-out	NA	95	YES	The use of a cage with or without plate constructs in 2-level ACDF provides similar clinical results and fusion rates.
Ji et al.	2015	Retrospective	20	NA	MF	Degenerative cervical disk disease	NA	27.8	ACDF-CPC	YES	cage/bone graft/plate	Radiopaque	X-Rays	Cervical	Multi Level	NO	Fusion was defined as <2-degree movement on lateral flexion/extension views, the presence of bridging trabecular bone between the endplates on anteroposterior/lateral views, the lack of implant failure signs of the anterior plate system, and <50% radio- lucency on the perimeter surrounding the cage.	lack of implant failure	screw back-out	NA	95	YES	The use of a cage with or without plate constructs in 2-level ACDF provides similar clinical results and fusion rates.
Ji et al.	2015	Retrospective	20	NA	MF	Degenerative cervical disk disease	NA	27.8	ACDF-CPC	YES	cage/bone graft/plate	Radiopaque	X-Rays	Cervical	Multi Level	NO	Fusion was defined as <2-degree movement on lateral flexion/extension views, the presence of bridging trabecular bone between the endplates on anteroposterior/lateral views, the lack of implant failure signs of the anterior plate system, and <50% radio- lucency on the perimeter surrounding the cage.	<50% radio- lucency on the perimeter surrounding the cage.	screw back-out	NA	95	YES	The use of a cage with or without plate constructs in 2-level ACDF provides similar clinical results and fusion rates.
Dreimann et al.	2015	Retrospective	10	66	MF	Osteomyelitis	CHD, cardiac insufficiency, hypertension, gastritis, Pancreatitis, alcoholism, osteoporosis	19	modified technique of a transversecomy without costal resection	YES	cage/bone graft	Radiopaque	CT	Thoracic	multi level	NO	Unclear	consolidation of bone graft	NA	pre- and postoperative neurological status, VAS, ODI, blood loss, microbiology result	1	NO	this technique is a feasible and reliable one-stage treatment option for patients with destructive osteomyelitis of the entire thoracic vertebral column
Dreimann et al.	2015	Retrospective	10	66	MF	Osteomyelitis	CHD, cardiac insufficiency, hypertension, gastritis, Pancreatitis, alcoholism, osteoporosis	19	modified technique of a transversecomy without costal resection	YES	cage/bone graft	Radiopaque	CT	Thoracic	multi level	NO	Unclear	Bridging callus	NA	pre- and postoperative neurological status, VAS, ODI, blood loss, microbiology result	1	NO	this technique is a feasible and reliable one-stage treatment option for patients with destructive osteomyelitis of the entire thoracic vertebral column
Rao et al.	2015	Prospective	27	64.9	MF	Degenerative spondylolisthesis	NA	Unclear	ALIF	NO	cage/bone graft	Unclear	CT	Lumbar	multi level	NO	Unclear	Unclear	NA	spondylolisthesis, disc height, SF-12, VAS, ODI	91	NO	spondylolisthesis(-), disc height(+), SF-12(+), VAS(-), ODI(-), stand-alone ALIF as a procedure for low grade lumbar spondylolis- thesis, with an overall clinical success rate of 93%.
Wang et al.	2015	Retrospective	57	53	MF	Cervical degenerative disease	NA	35.2	ACDF	YES	cage/bone graft	Radiopaque	X-Rays/CT	Cervical	multi level	NO	Fusion criteria include: 1. bone trabecula passes through fusion cage and the interface of centrum; 2. There is no transparent belt be- tween fusion cage and the interfaces of upper and lower centrum; 3. CT sagittal plane shows that continuous bone trabecula passes through the gap between inter- body fusion cage and adjacent end plate.	bone trabecula	dysphagia	operation time, intraoperatve blood loss, rate of complications and dysphagia, Neck Disability Index, JOA	Unclear	YES	Neck Disability Index(-), JOA(+), it is observed in the last follow-up that the Zero-P implant and PCB implant are effective treatments for single level spondylotic myelopathy
Wang et al.	2015	Retrospective	57	53	MF	Cervical degenerative disease	NA	35.2	ACDF	YES	cage/bone graft	Radiopaque	X-Rays/CT	Cervical	multi level	NO	Fusion criteria include: 1. bone trabecula passes through fusion cage and the interface of centrum; 2. There is no transparent belt be- tween fusion cage and the interfaces of upper and lower centrum; 3. CT sagittal plane shows that continuous bone trabecula passes through the gap between inter- body fusion cage and adjacent end plate.	no transparent belt be- tween fusion cage and the interfaces of upper and lower centrum	dysphagia	operation time, intraoperatve blood loss, rate of complications and dysphagia, Neck Disability Index, JOA	Unclear	YES	Neck Disability Index(-), JOA(+), it is observed in the last follow-up that the Zero-P implant and PCB implant are effective treatments for single level spondylotic myelopathy
Liang et al.	2015	Retrospective	139	57.3	MF	Lumbar degenerative diseas	NA	51.7	TLIF	YES	cage/bone graft	Radiopaque	X-Rays/CT	Lumbar	Single level	NO	Fusion was defined as continuous tra- beculae of bone bridging the superior and inferior verte- bral endplates on sagittal and coronal plane of 3DCT	bone bridging	NA	ODI, VAS; JOA, operating time, blood loss, hospital stay, complications	82.4	NO	ODI(-), VAS(-); JOA(+),
Guven et al.	2016	Retrospective	35	45.2	MF	Radiculopathy	NA	18	ACDF	NO	PEEK cage	Radiolucent	X-Rays/CT	Cervical	Single level	NO	The presence of continuous trabecular bone bridges in at least one of the locations such as anterior, within and posterior of the cage was evaluated for fusion	Bone bridges	NA	VAS, Odom’s Criteria, Disc Height, Segmental Lordotic Angle, Cervical Lordotic Angle	100	YES	VAS(-), Odom's criteria(+), Disc Height (+), Segmental Lordotic Angle(+), Cervical Lordotic Angle (+)
Guven et al.	2016	Retrospective	32	43.4	MF	Radiculopathy	NA	18	ACDF	NO	bladed PEEK cage	Radiolucent	X-Rays/CT	Cervical	Single level	NO	The presence of continuous trabecular bone bridges in at least one of the locations such as anterior, within and posterior of the cage was evaluated for fusion	Bone bridges	NA	VAS, Odom’s Criteria, Disc Height, Segmental Lordotic Angle, Cervical Lordotic Angle	100	YES	VAS(-), Odom's criteria(+), Disc Height (+), Segmental Lordotic Angle(+), Cervical Lordotic Angle (+)
Wu et al.	2016	Retrospective	36	58.1	MF	Cervical spondylosis	NA	12	ACCF	NO	Cage/Bone graft/Vectra-T plate	Radiopaque	X-Rays/CT	Cervical	Single level	NO	Solid fusion was defined as the presence of following radio- graphic features: Absence of lucency or halo formation around the screws or cage–bone interfaces, lack of translation and <5° of motion in the flexion–extension radiographs, and osse- ous continuity through and/or around the cages on the follow- up sagittal reconstruction CT scans	Absence of lucency or halo formation around the screws or cage–bone interfaces	NA	JOA	100	YES	JOA(+)
Wu et al.	2016	Retrospective	34	56.7	MF	Cervical spondylosis	NA	12	ACCF	NO	Cage/bone graft/traditional static plate	Radiopaque	X-Rays/CT	Cervical	Single level	NO	Solid fusion was defined as the presence of following radio- graphic features: Absence of lucency or halo formation around the screws or cage–bone interfaces, lack of translation and <5° of motion in the flexion–extension radiographs, and osse- ous continuity through and/or around the cages on the follow- up sagittal reconstruction CT scans	lack of translation	NA	JOA	100	YES	JOA(+)
Wu et al.	2016	Retrospective	34	56.7	MF	Cervical spondylosis	NA	12	ACCF	NO	Cage/bone graft/traditional static plate	Radiopaque	X-Rays/CT	Cervical	Single level	NO	Solid fusion was defined as the presence of following radio- graphic features: Absence of lucency or halo formation around the screws or cage–bone interfaces, lack of translation and <5° of motion in the flexion–extension radiographs, and osse- ous continuity through and/or around the cages on the follow- up sagittal reconstruction CT scans	<5° of motion in the flexion–extension radiographs	NA	JOA	100	YES	JOA(+)
Wu et al.	2016	Retrospective	34	56.7	MF	Cervical spondylosis	NA	12	ACCF	NO	Cage/bone graft/traditional static plate	Radiopaque	X-Rays/CT	Cervical	Single level	NO	Solid fusion was defined as the presence of following radio- graphic features: Absence of lucency or halo formation around the screws or cage–bone interfaces, lack of translation and <5° of motion in the flexion–extension radiographs, and osse- ous continuity through and/or around the cages on the follow- up sagittal reconstruction CT scans	osse- ous continuity through and/or around the cages on the follow- up	NA	JOA	100	YES	JOA(+)
Lee et al.	2016	Retrospective	38	71.82	MF	Lumbar spine disease	NA	15.5	MIS-TLIF	NO	Cage/Bone graft	Radiopaque	X-Rays/CT	Lumbar	Single level	MOD	Bridwell	-	NA	NRS, PSR, ODI, Mean postoperative hospitalization, Mean time of drain removal, Operation time,	80.0	NO	ODI(-)
Hentenaar et al.	2016	Retrospective	40	50.5	MF	Spondylolytic spondylolisthesis	NA	60.2	MI-PLIF	YES	Cage	Radiopaque	X-Rays	Lumbar	Multi Level	Unclear	Unclear	NA	Radiolucent lines around the im- plants	ODI, VAS; Disc Height	100	YES	VAS(-), Disc Height(+), The MI-PLIF technique is a safe procedure with only few complications and a high fusion rate.
Hentenaar et al.	2016	Retrospective	40	48.8	MF	Recurrent radiculopathy	NA	60.2	MI-PLIF	YES	Cage	Radiopaque	X-Rays	Lumbar	Multi Level	Unclear	Unclear	NA	Collapse	ODI, VAS; Disc Height	99	YES	VAS(-), Disc Height(+), The MI-PLIF technique is a safe procedure with only few complications and a high fusion rate.
Yang et al.	2016	Retrospective	30	45	MF	Lumbar degenerative diseases	NA	30	UPSFB	NO	Bone graft	Radiopaque	Unclear	Lumbar	Single level	Unclear	Unclear	NA	NA	blood loss, blood transfusion, duration of operation, length of hospital stay, postoperative complications, interbody fusion rate, reoperation rate, medical expenses, patient satisfaction, JOA	96.7	YES	UPSFB is as reliable and effective as BPSFB and BPSFC as a surgical procedure in treating single-segment LDD with unilateral radicular symptoms in a single lower extrem- ity, and that UPSFB has the advantage of lower medical cost.
Yang et al.	2016	Retrospective	31	45	MF	Lumbar degenerative diseases	NA	30	BPSFB	NO	Bone graft	Radiopaque	Unclear	Lumbar	Single level	Unclear	Unclear	NA	NA	blood loss, blood transfusion, duration of operation, length of hospital stay, postoperative complications, interbody fusion rate, reoperation rate, medical expenses, patient satisfaction, JOA	96.8	YES	UPSFB is as reliable and effective as BPSFB and BPSFC as a surgical procedure in treating single-segment LDD with unilateral radicular symptoms in a single lower extrem- ity, and that UPSFB has the advantage of lower medical cost.
Yang et al.	2016	Retrospective	34	45	MF	Lumbar degenerative diseases	NA	30	BPSFC	NO	Cage	Radiopaque	Unclear	Lumbar	Single level	Unclear	Unclear	NA	NA	blood loss, blood transfusion, duration of operation, length of hospital stay, postoperative complications, interbody fusion rate, reoperation rate, medical expenses, patient satisfaction, JOA	94.1	YES	UPSFB is as reliable and effective as BPSFB and BPSFC as a surgical procedure in treating single-segment LDD with unilateral radicular symptoms in a single lower extrem- ity, and that UPSFB has the advantage of lower medical cost.
Chen et al.	2016	Prospective	69	NA	MF	Degenerative spondylolisthesis	NA	12	PLIF	YES	Bone Graft	Unclear	X-Rays/CT	Lumbar	Single level	NO	Bone formation was graded into 3 categories: Grade A (bridging bone bonding with adjacent vertebral bodies), Grade B (bridging bone bonding with either superior or inferior vertebral body), or Grade C (incomplete bony bridging). A solid fusion was defined as less than 5 degree of angular motion with Grade A or B bone formation.	bridging bone	absence of bridging bone	Bone Mineral Density, ODI	83	YES	Bone Mineral Density(+), ODI(-) Treatment with zoledronic acid in osteoporotic patients with spinal fusion shortens the time to fusion, improves the fusion rate, prevents subsequent aVCFs, and improves clinical outcomes.
Chen et al.	2016	Prospective	69	NA	MF	Degenerative spondylolisthesis	NA	12	PLIF	YES	Bone Graft	Unclear	X-Rays/CT	Lumbar	Single level	NO	Bone formation was graded into 3 categories: Grade A (bridging bone bonding with adjacent vertebral bodies), Grade B (bridging bone bonding with either superior or inferior vertebral body), or Grade C (incomplete bony bridging). A solid fusion was defined as less than 5 degree of angular motion with Grade A or B bone formation.	< 5 degree of angular motion	> 5 degree of angular motion	Bone Mineral Density, ODI	83	YES	Bone Mineral Density(+), ODI(-) Treatment with zoledronic acid in osteoporotic patients with spinal fusion shortens the time to fusion, improves the fusion rate, prevents subsequent aVCFs, and improves clinical outcomes.
Yao et al.	2016	Retrospective	123	36.1	MF	ankylosing spondylitis	NA	29.3	PSO	YES	Unclear	Unclear	Unclear	Lumbar	Multi Level	Unclear	Unclear	Unclear	Unclear	ODI, Sagittal vertical axis, Lumbar lordosis	Unclear	YES	ODI(-), Sagittal vertical axis(-), Lumbar lordosis(-)
Elder et al.	2016	Retrospective	14	53.8	MF	Degenerative disc disease	intraoperative durotomy	13.1	ACDF	NO	Unclear	Unclear	X-Rays/CT	Cervical	Multi Level	NO	Fusion was generally assessed demostrating bridging bone	bridging bone	absence of bridging bone	NA	100	NO	Cerebrospinal Fluid Leakage(CSF) ACDFs with CSF leak had a 100% fusion rate in this series, with generally excellent clinical out- comes
Schimmel et al.	2016	Prospective	95	Unclear	MF	Degenerative disk disease	NA	47.7	ALIF	NO	PEEK cages	Radiolucent	CT	Lumbar	Multi Level	NO	The cage was divided into 3 vertical compartments, according to the 3-compartimental design of the cage. For each of he 3 compartments, the bony bridging was scored. Bridg- ing was assessed on sequential frontal reconstruction im- ages. One compartment contains 2 measurements—one from the cage’s superior endplate downward and the other measurement from the inferior endplate upward until halfway t…	bridging bone	absence of bridging bone	ODI	70.1	NO	ODI(-)
Kim et al.	2016	Retrospective	40	66.55	MF	Lumbar degenerative diseas	NA	24	PLIF	YES	PEEK cages	Radiolucent	X-Rays/CT	Lumbar	Single level	NO	Fusion was defined as a demonstration of confluent bony trabeculation across the intervertebral space with dynamic stabilized (within 3°) on imaging studies such as dynamic radiographs or computed tomography	bony trabeculation	no bony trabeculation	VAS, Prolo functional score, Prolo economic score	9 4.1	YES	VAS(-), Prolo functional score(+), Prolo economic score(+)
Kim et al.	2016	Retrospective	40	66.55	MF	Lumbar degenerative diseas	NA	24	PLIF	YES	PEEK cages	Radiolucent	X-Rays/CT	Lumbar	Single level	NO	Fusion was defined as a demonstration of confluent bony trabeculation across the intervertebral space with dynamic stabilized (within 3°) on imaging studies such as dynamic radiographs or computed tomography	dynamic stabilized <= 3°	dynamic stabilized > 3°	VAS, Prolo functional score, Prolo economic score	9 4.1	YES	VAS(-), Prolo functional score(+), Prolo economic score(+)
Chen et al.	2016	Retrospective	28	54.1	MF	Cervical radiculopathy	NA	28.8	ACDF	NO	PEEK cages	Radiolucent	X-Rays/CT	Cervical	Multi level	NO	< 2° range of motion on flexion-extension lateral radiograph and no presence of radiolucent gap between the graft and the end plate	< 2° range of motion on flexion-extension lateral radiograph	presence of more than 2° range of motion on flexion–extension lateral radiographs	JOA, Neck disability index, Operation time, Blood loss	95.7	YES	JOA(+), Neck disability index(-), ACDF using self-locking stand-alone cages showed similar clinical results as compared to ACDF using cages and plate fixation for the treatment of three-level cervical degenerative spondylopathy. However, potential long-term problems such as cage subsidence, loss of cer- vical lordosis and fused segment angle post-operatively were shown to be associated with patie…
Chen et al.	2016	Retrospective	26	54.7	MF	Cervical radiculopathy	NA	29.6	ACDF	NO	cage	Radiopaque	X-Rays/CT	Cervical	Multi level	NO	< 2° range of motion on flexion-extension lateral radiograph and no presence of radiolucent gap between the graft and the end plate	no presence of radiolucent gap between the graft and the end plate	presence of a radiolucent gap between the graft and the end plate on radiographs or CT scans in at least one operated level at the last follow-up	JOA, Neck disability index, Operation time, Blood loss	92.3	YES	JOA(+), Neck disability index(-), ACDF using self-locking stand-alone cages showed similar clinical results as compared to ACDF using cages and plate fixation for the treatment of three-level cervical degenerative spondylopathy. However, potential long-term problems such as cage subsidence, loss of cer- vical lordosis and fused segment angle post-operatively were shown to be associated with patie…
Pakzaban et al.	2016	Retrospective	92	53	MF	Degenerative spondylolisthesis	NA	35	MOTLIF	NO	PEEK cages/Bone graft	Radiolucent	CT	Lumbar	Multi level	NO	Grade Fusion Criteria 1 Bridging interbody bone through or around the cage and/or bridging posterolateral fusion mass 2 Incomplete bridging of interbody bone and posterolateral fusion mass with presence of radiolucent line(s) but no evidence of screw loosening 3 Resorption of interbody and posterolateral fusion mass and/or radiolucent halo around screws	Bone bridging	radiolucent halo	VAS, Leg Pain, ODI	95.2	NO	VAS(-), Leg Pain(-), ODI(-)
Hostin et al.	2016	Retrospective	22	51.5	MF	Scoliosis deformity	NA	12	anterior and posterior correction with in- strumentatio	YES	Cage/BMA	Radiolucent	X-Rays/CT	Thoracic/Lumbar	Multi level	NO	bridging of trabecular bone connecting the 2 vertebral bodies, no angular motion in excess of 5 degrees, no sagittal translation in excess of 3 mm, and no radiolucencies that involve more than half of the interfaces between the dowels and the host vertebral end plates.	Bone bridging	No Bone bridging	NA	86.5	NO	In multilevel combined anterior/posterior spinal fusion with instrumentation to the pelvis or sacrum, HEALOS with BMA demonstrates anterior fusion rates of between 87% and 95% after at least 1 year
Hostin et al.	2016	Retrospective	22	51.5	MF	Scoliosis deformity	NA	12	anterior and posterior correction with in- strumentatio	YES	Cage/BMA	Radiolucent	X-Rays/CT	Thoracic/Lumbar	Multi level	NO	bridging of trabecular bone connecting the 2 vertebral bodies, no angular motion in excess of 5 degrees, no sagittal translation in excess of 3 mm, and no radiolucencies that involve more than half of the interfaces between the dowels and the host vertebral end plates.	Angular Motion < 5°	Angular Motion > 5°	NA	86.5	NO	In multilevel combined anterior/posterior spinal fusion with instrumentation to the pelvis or sacrum, HEALOS with BMA demonstrates anterior fusion rates of between 87% and 95% after at least 1 year
Hostin et al.	2016	Retrospective	22	51.5	MF	Scoliosis deformity	NA	12	anterior and posterior correction with in- strumentatio	YES	Cage/BMA	Radiolucent	X-Rays/CT	Thoracic/Lumbar	Multi level	NO	bridging of trabecular bone connecting the 2 vertebral bodies, no angular motion in excess of 5 degrees, no sagittal translation in excess of 3 mm, and no radiolucencies that involve more than half of the interfaces between the dowels and the host vertebral end plates.	Sagittal translation < 3°	Sagittal translation > 3°	NA	86.5	NO	In multilevel combined anterior/posterior spinal fusion with instrumentation to the pelvis or sacrum, HEALOS with BMA demonstrates anterior fusion rates of between 87% and 95% after at least 1 year
Hostin et al.	2016	Retrospective	22	51.5	MF	Scoliosis deformity	NA	12	anterior and posterior correction with in- strumentatio	YES	Cage/BMA	Radiolucent	X-Rays/CT	Thoracic/Lumbar	Multi level	NO	bridging of trabecular bone connecting the 2 vertebral bodies, no angular motion in excess of 5 degrees, no sagittal translation in excess of 3 mm, and no radiolucencies that involve more than half of the interfaces between the dowels and the host vertebral end plates.	No radiolucencies that involve more than half of the interfaces between the dowels and the host vertebral end plates.	radiolucencies that involve more than half of the interfaces between the dowels and the host vertebral end plates.	NA	86.5	NO	In multilevel combined anterior/posterior spinal fusion with instrumentation to the pelvis or sacrum, HEALOS with BMA demonstrates anterior fusion rates of between 87% and 95% after at least 1 year
King et al.	2016	Prospective	10	57.4	MF	Myelopathy or radiculomyelopathy	NA	12	ACCF	NO	Tantalum trabecular metal implants	Radiopaque	X-Rays	Cervical	Multi level	NO	Fusion was assessed after 12 months and osteointegration was inferred if there was no evidence of motion defined by 63° trans- lation on lateral flexion/extension radiographs and 65° angular motion on lateral flexion and extension radiographs and no evidence of radiolucency greater than 50% around the bone-TM device interface	<63° translation on lateral flexion/extension radiographs	>63° translation on lateral flexion/extension radiographs	Neck Disability Index	100	NO	Neck Disability Index (-) ACCF patients treated with TTMI demonstrated stable cervical lordosis and good fusion rates over 2 years of follow-up.
King et al.	2016	Prospective	10	57.4	MF	Myelopathy or radiculomyelopathy	NA	12	ACCF	NO	Tantalum trabecular metal implants	Radiopaque	X-Rays	Cervical	Multi level	NO	Fusion was assessed after 12 months and osteointegration was inferred if there was no evidence of motion defined by 63° trans- lation on lateral flexion/extension radiographs and 65° angular motion on lateral flexion and extension radiographs and no evidence of radiolucency greater than 50% around the bone-TM device interface	<65° angular motion on lateral flexion/extension radiographs	>65° angular motion on lateral flexion/extension radiographs	Neck Disability Index	100	NO	Neck Disability Index (-) ACCF patients treated with TTMI demonstrated stable cervical lordosis and good fusion rates over 2 years of follow-up.
King et al.	2016	Prospective	10	57.4	MF	Myelopathy or radiculomyelopathy	NA	12	ACCF	NO	Tantalum trabecular metal implants	Radiopaque	X-Rays	Cervical	Multi level	NO	Fusion was assessed after 12 months and osteointegration was inferred if there was no evidence of motion defined by 63° trans- lation on lateral flexion/extension radiographs and 65° angular motion on lateral flexion and extension radiographs and no evidence of radiolucency greater than 50% around the bone-TM device interface	no evidence of radiolucency greater than 50%around the bone-TM device interface	evidence of radiolucency greater than 50%around the bone-TM device interface	Neck Disability Index	100	NO	Neck Disability Index (-) ACCF patients treated with TTMI demonstrated stable cervical lordosis and good fusion rates over 2 years of follow-up.
Fan et al.	2016	Retrospective	41	60.95	MF	Degenerative spondylolisthesis	NA	30.78	MI-TLIF(reduction)	YES	Cage/Bone graft	Radiopaque	Unclear	Lumbar	Multi level	YES	Bridwell	-	-	JOA, VAS, ODI	92.68	YES	JOA(+), VAS(-), ODI(-)
Fan et al.	2016	Retrospective	37	59.81	MF	Degenerative spondylolisthesis	NA	28.95	MI-TLIF(no reduction)	YES	Cage/Bone graft	Radiopaque	Unclear	Lumbar	Multi level	YES	Bridwell	-	-	JOA, VAS, ODI	81.80	YES	JOA(+), VAS(-), ODI(-)
Wentao et al.	2016	Prospective	17	44	MF	Thoracolumbar junction disc herniation	NA	Unclear	bilateral TTIF	YES	PEEK cage/Bone graft	Radiolucent	CT	Thoracic/Lumbar	Multi level	NO	Fusion was confirmed by the observation of trabecular bone bridging on the fusion surfaces on both the sagittal and coronary positions when no instrumentation breakage was present.	bone bridging	cerebrospinal fluid leak, intraoperative dural tear	VAS, ODI	100	NO	VAS(-), ODI(-)
Wang et al.	2016	Retrospective	25	36.1	MF	Spinal cord dysfunction	NA	20	occipital-axial fixation and fusion	YES	Unclear	Radiopaque	CT	Cervical	Single Level	NO	Fusion was confirmed by postoperative reconstructive CT when there was definite osseous union between the occiput and C2 lamina (Figs. 3E–G).	Unclear	instruments failure, cerebrospinal fluid leakage, intracranial infection		92	NO	combined C2PS and C3LMS fixation is an effective and reliable technique for patients with BI with congenital C2–C3 fusion.
Cho et al.	2017	Prospective	47	71.0	F	Osteoporotic women	NA	12	PLIF	YES	PEEK cage	Radiolucent	CT	Lumbar	Multi level	YES	Ito’s classification	-	-	VAS, ODI, BDM	92.6	YES	VAS(-), ODI(-), BDM(+)
Fomekong et al.	2017	Prospective	28	48.7	MF	Degenerative disc disease	NA	12	MI-TLIF	YES	AMSC graft	Radiopaque	CT	Lumbar	Multi level	NO	The fusion status of the relevant intervertebral disc was graded: grade 3 (solid fu- sion) was defined as the formation of a continuous bone bridge across the intervertebral space through or around the cage; grade 2B was described as new trabecular bone extend- ing from the end plates into the disc but without forming a continuous bone bridge; grade 2A was determined as relative prominence of the…	bone bridging	no evidence of trabecular bone formation	VAS, ODI	50.0	YES	VAS(-), ODI(-)
Liang et al.	2017	Retrospective	14	35.7	MF	ankylosing spondylitis	NA	24	Unclear	Unclear	Unclear	Unclear	CT	Thoracic/Lumbar	Multi level	YES	Bridwell	-	-	VAS, ODI	Unclear	YES	VAS(-), ODI(-)
Gandhoke et al.	2017	Retrospective	25	41	MF	Spondylolisthesis	NA	21.3	TLIF	Unclear	Unclear	Unclear	CT	Lumbar	Multi level	NO	Grade A (complete fusion) Cortical union of the allograft at bone cranial and caudal ends and continuity of trabecular pattern between the autograft within the medullary canal of the allograft and the adjacent cranial and caudal vertebral bodies Grade B (partial fusion) Cortical union of the allograft to the endplates at each end, however, with partial or absent trabecular continuity between the …	Cortical union of the allograft at bone cranial and caudal ends	NA	Slip Angle, Meyerding Grade, Sacral Inclination	87.5	NO	Slip Angle(-), Meyerding Grade(-), Sacral Inclination(+)
Liu et al.	2017	Retrospective	215	58.3	MF	Lumbar degenerative disease	NA	52.2	TLIF	NO	Unclear	Unclear	CT	Lumbar	Multi level	NO	Unclear	Unclear	NA	Operative time, blood loss, length of hospital stay, VAS, ODI, JOA	92.2	YES	VAS(-), ODI(-), JOA(+)
Li et al.	2017	Prospective	95	56	MF	Lumbar spondylolysis	NA	51.8	miTLIF	Unclear	PEEK cage /bone graft	Radiolucent	X-Rays/CT	Lumbar	Single level	NO	Successful fusion was defined as r4 degrees of angular motion on flexion and extension radiographs, the presence of bridging trabecular bone between the fused vertebrae, and the absence of any radiolucent zones spanning >50% of the implant-vertebral interface on computed tomography images.	bridging trabecular bone	no bridging trabecular bone	ODI	Unclear	YES	ODI(-), This study confirmed the advantages of miTLIF in reducing postoperative LBP
Li et al.	2017	Prospective	79	59	MF	Lumbar spondylolysis	NA	54.8	O-TLIF	Unclear	PEEK cage /bone graft	Radiolucent	X-Rays/CT	Lumbar	Single level	NO	Successful fusion was defined as <= 4 degrees of angular motion on flexion and extension radiographs, the presence of bridging trabecular bone between the fused vertebrae, and the absence of any radiolucent zones spanning >50% of the implant-vertebral interface on computed tomography images.	<= 4 degrees of angular motion on flexion and extension radiographs	>= 4 degrees of angular motion on flexion and extension radiographs	ODI	Unclear	YES	ODI(-), This study confirmed the advantages of miTLIF in reducing postoperative LBP
Li et al.	2017	Prospective	79	59	MF	Lumbar spondylolysis	NA	54.8	O-TLIF	Unclear	PEEK cage /bone graft	Radiolucent	X-Rays/CT	Lumbar	Single level	NO	Successful fusion was defined as <= 4 degrees of angular motion on flexion and extension radiographs, the presence of bridging trabecular bone between the fused vertebrae, and the absence of any radiolucent zones spanning >50% of the implant-vertebral interface on computed tomography images.	absence of any radiolucent zones spanning >50% of the implant-vertebral interface	presence of any radiolucent zones spanning >50% of the implant-vertebral interface	ODI	Unclear	YES	ODI(-), This study confirmed the advantages of miTLIF in reducing postoperative LBP
Abulizi et al.	2017	Retrospective	32	53.7	MF	Lumbosacral brucellosis	Diabetes	24.9	Single-stage transforaminal decompression, debridement, interbody fusion, and posterior instrumentation	YES	bone graft	Radiopaque	X-Rays/CT	Lumbar	Multi level	YES	Bridwell	-	deep wound in- fections	VAS, ODI, JOA	0.94	NO	VAS(-), ODI(-), JOA(+) For the patients with definitive surgical indications of lumbosacral brucellosis, single-stage transforaminal de- compression, debridement, interbody fusion, and poste- rior instrumentation is an effective and safe surgical technique
Cheng et al.	2017	Prospective	43	59.7	MF	Degenerative lumbar spondylolisthesis	NA	24	PLIF	YES	cage/bone graft	Radiopaque	CT	Lumbar	Multi level	NO	Solid fusion was judged on CT sagittal reconstruction images and lateral flexion-extension radiographs by continuity of the trabecular bony bridging across the disc space and fused segment by less than 3° of angular motion between adjacent end plates.	Bone bridging	NA	Disc space height, Segmental lordosis, ODI, VAS	97.7	YES	Disc space height(+), Segmental lordosis(+), ODI(-), VAS(-) The BDUA+TLIF procedure appears to be associated with less postoperative low back discomfort and quicker recovery.
Cheng et al.	2017	Prospective	40	58.6	MF	Degenerative lumbar spondylolisthesis	NA	24	TLIF	YES	cage/bone graft	Radiopaque	CT	Lumbar	Multi level	NO	Solid fusion was judged on CT sagittal reconstruction images and lateral flexion-extension radiographs by continuity of the trabecular bony bridging across the disc space and fused segment by less than 3° of angular motion between adjacent end plates.	< 3° of angular motion between adjacent end plates.	NA	Disc space height, Segmental lordosis, ODI, VAS	97.5	YES	Disc space height(+), Segmental lordosis(+), ODI(-), VAS(-) The BDUA+TLIF procedure appears to be associated with less postoperative low back discomfort and quicker recovery.
Zeden et al.	2017	Prospective	12	NA	MF	Traumatic spondylolistheses	NA	3	percutaneous pars interarticularis lag screw os- teosynthesi	YES	NA	Radiopaque	CT	Cervical	Multi level	NO	To assess the bony fusion, the imaging was evaluated for new bone formation bridging the fracture gap compared with the prior imag- ing studies, and the screw seats were assessed for signs of loosening.	Bone bridging	NA	NA	100	NO	The percutaneous pars interarticularis lag screw osteosynthesis is a minimally invasive and mobility- preserving surgical technique. Its advantages over alternative methods are its minimal invasiveness, a shortened treat- ment time, and high fusion rates.
Yeh et al.	2017	Retrospective	50	58.1	MF	Multilevel cervical spondylotic myelopathy	NA	12	ACCF	NO	plate/bone graft	radiolucent	CT	Cervical	Multi level	NO	Fusion rates were judged by the absence of motion between the spinous processes on flexion– extension lateral radiographs, the absence of a radiolucent gap between the graft and the end- plate, and the presence of continuous bridging bony trabeculae at the graft–endplate junction.	absence of motion between the spinous processes	presence of motion between the spinous processes	JOA, VAS, Neck Disability Index	100.0	NO	JOA(+), VAS(-), Neck Disability Index(-)
Yeh et al.	2017	Retrospective	50	58.1	MF	Multilevel cervical spondylotic myelopathy	NA	12	ACCF	NO	plate/bone graft	radiolucent	CT	Cervical	Multi level	NO	Fusion rates were judged by the absence of motion between the spinous processes on flexion– extension lateral radiographs, the absence of a radiolucent gap between the graft and the end- plate, and the presence of continuous bridging bony trabeculae at the graft–endplate junction.	absence of a radiolucent gap between the graft and the end- plate	presence of a radiolucent gap between the graft and the end- plate	JOA, VAS, Neck Disability Index	100.0	NO	JOA(+), VAS(-), Neck Disability Index(-)
Yeh et al.	2017	Retrospective	50	58.1	MF	Multilevel cervical spondylotic myelopathy	NA	12	ACCF	NO	plate/bone graft	radiolucent	CT	Cervical	Multi level	NO	Fusion rates were judged by the absence of motion between the spinous processes on flexion– extension lateral radiographs, the absence of a radiolucent gap between the graft and the end- plate, and the presence of continuous bridging bony trabeculae at the graft–endplate junction.	presence of continuous bridging bony trabeculae at the graft–endplate junction	absence of continuous bridging bony trabeculae at the graft–endplate junction	JOA, VAS, Neck Disability Index	100.0	NO	JOA(+), VAS(-), Neck Disability Index(-)
Yeh et al.	2017	Retrospective	50	58.1	MF	Multilevel cervical spondylotic myelopathy	NA	12	ACCF	NO	plate/bone graft	radiolucent	CT	Cervical	Multi level	NO	Fusion rates were judged by the absence of motion between the spinous processes on flexion– extension lateral radiographs, the absence of a radiolucent gap between the graft and the end- plate, and the presence of continuous bridging bony trabeculae at the graft–endplate junction.	presence of continuous bridging bony trabeculae at the graft–endplate junction	Bone graft subsidence	JOA, VAS, Neck Disability Index	100.0	NO	JOA(+), VAS(-), Neck Disability Index(-)
Yeh et al.	2017	Retrospective	50	58.1	MF	Multilevel cervical spondylotic myelopathy	NA	12	ACCF	NO	plate/bone graft	radiolucent	CT	Cervical	Multi level	NO	Fusion rates were judged by the absence of motion between the spinous processes on flexion– extension lateral radiographs, the absence of a radiolucent gap between the graft and the end- plate, and the presence of continuous bridging bony trabeculae at the graft–endplate junction.	presence of continuous bridging bony trabeculae at the graft–endplate junction	cerebrospinal fluid leakage	JOA, VAS, Neck Disability Index	100.0	NO	JOA(+), VAS(-), Neck Disability Index(-)
Yeh et al.	2017	Retrospective	50	58.1	MF	Multilevel cervical spondylotic myelopathy	NA	12	ACCF	NO	plate/bone graft	radiolucent	CT	Cervical	Multi level	NO	Fusion rates were judged by the absence of motion between the spinous processes on flexion– extension lateral radiographs, the absence of a radiolucent gap between the graft and the end- plate, and the presence of continuous bridging bony trabeculae at the graft–endplate junction.	presence of continuous bridging bony trabeculae at the graft–endplate junction	Dysphagia	JOA, VAS, Neck Disability Index	100.0	NO	JOA(+), VAS(-), Neck Disability Index(-)
Arts et al.	2017	Prospective	52	53.3	MF	Cervical disc herniation	NA	24	ACDF	NO	Silicon nitride spacers	radiolucent	X-Rays/CT	Cervical	Multi level	NO	Fusion for this study was defined as rotation <= 4° and <= 1.25 mm translation on flexion–extension films.	rotation <= 4°	incidental durotomies	Neck Disability Index, SF-36, VAS	90	YES	Neck Disability Index(-), SF-36(+), VAS(-)
Arts et al.	2017	Prospective	48	49.4	MF	Cervical disc herniation	NA	24	ACDF	NO	PEEK cages/Bone graft	radiolucent	X-Rays/CT	Cervical	Multi level	NO	Fusion for this study was defined as rotation <= 4° and <= 1.25 mm translation on flexion–extension films.	<= 1.25 mm translation	Transient dysphagia	Neck Disability Index, SF-36, VAS	90	YES	Neck Disability Index(-), SF-36(+), VAS(-)
Arts et al.	2017	Prospective	48	49.4	MF	Cervical disc herniation	NA	24	ACDF	NO	PEEK cages/Bone graft	radiolucent	X-Rays/CT	Cervical	Multi level	NO	Fusion for this study was defined as rotation <= 4° and <= 1.25 mm translation on flexion–extension films.	<= 1.25 mm translation	symptomatic nerve root compression	Neck Disability Index, SF-36, VAS	90	YES	Neck Disability Index(-), SF-36(+), VAS(-)
Zhang et al.	2017	Retrospective	29	49.7	MF	Spondylolisthesis	NA	28	PLIF	YES	PEEK cages/Bone graft	radiolucent	X-Rays/CT	Lumbar	Multi level	YES	Bridwell	-	-	ODI, VAS	100	YES	ODI(-), VAS(-)
Zhang et al.	2017	Retrospective	26	47.2	MF	Spondylolisthesis	NA	28	MIS-TLIF	YES	PEEK cages/Bone graft	radiolucent	X-Rays/CT	Lumbar	Multi level	YES	Bridwell	-	-	ODI, VAS	100	YES	ODI(-), VAS(-)
Pesenti et al.	2017	Prospective	88	14.8	MF	Adolescent idiopathic scoliosis	NA	30.9	posterior spinal fusion	YES	Cage/Bone graft	Radiopaque	X-Rays	Thoracic	Multi level	NO	successful fusion was determined in the absence of a clinically relevant pseudarthrosis. A pseudarthrosis diagnosis was admitted if one the following three elements were present: – Persistent back pain at the last follow-up – An instrumentation failure that occurs after the six-month postoperative follow up – Loss of correction over 10° between the first and last post-operative assessments	absence of pseudoarthrosis	pseudarthrosis	Cobb angle	96.6	YES	Cobb Angle(-)
vonderHoeh et al.	2017	Prospective	50	65.6	MF	Degenerative lumbar disease	NA	12	TLIF	YES	PEEK cage/Bone graft	radiolucent	CT	Lumbar	Multi level	YES	protocol of Williams et al.	-	-	ODI, VAS	62.5	YES	ODI(-), VAS(-)
Araghi et al.	2017	Prospective	50	61.5	MF	SI joint injection	NA	6	MI SI joint fusion	NO	Bone graft	Radiopaque	X-Rays	Sacrum	NA	NO	Fusion is defined as presence of a continuous segment of solid bridging bone that extends from the sacrum to the ilium.	bridging bone	NA	MCID, ODI, VAS	NA	NO	MCID(+), ODI(-), VAS(-)
Litrico et al.	2018	Retrospective	277	56	MF	Degenerative disc disease	NA	12	PLIF	Unclear	Bone graft	Unclear	X-Rays	Lumbar	Multi level	YES	Brantigan	-	-	NA	87.6	YES	The rate of complication due to rh-BMP2 is low (5.1%), for all lumbar degenerative fusion, compared to several studies. Radiculitis is the most frequent specific com- plications,
Elmekaty et al.	2018	Retrospective	20	66.5	MF	Degenerative disc disease	NA	12	TLIF	YES	PEEK cage/Bone graft	Radiolucent	X-Rays/CT	Lumbar	Multi level	NO	Fusion was considered when there was solid consolidation within the disc space using one year follow up CT scan with absence of local mechanical instability on dynamic lateral radiograph.	consolidation within the disc space	no consolidation within the disc space	NA	100	NO	TLIF using the modular cage demonstrated no incidence of cage subsidence or migration with high fusion rate, and no screw loosening
Elmekaty et al.	2018	Retrospective	20	66.5	MF	Degenerative disc disease	NA	12	TLIF	YES	PEEK cage/Bone graft	Radiolucent	X-Rays/CT	Lumbar	Multi level	NO	Fusion was considered when there was solid consolidation within the disc space using one year follow up CT scan with absence of local mechanical instability on dynamic lateral radiograph.	absence of local mechanical instability	presence of local mechanical instability	NA	100	NO	TLIF using the modular cage demonstrated no incidence of cage subsidence or migration with high fusion rate, and no screw loosening
Cross et al.	2018	Retrospective	19	60.1	MF	Unclear	NA	24	MI SIJ fusion	NO	Bone graft	Unclear	X-Rays/CT	Sacrum	NA	NO	Solid Fusion: Presence of solid continuous bridging across the treated joint	Bridging Bone	no bridging bone	Low Back Pain	94	NO	Low Back Pain(-)
Lu et al.	2018	Retrospective	22	56.6	MF	Cervical degenerative disc disease	NA	24	ACDF	Unclear	zero-profile anchored spacer	Unclear	Unclear	Cervical	Multi level	NO	Changes in the interspinous distance of the fused segments should not be more than 2 mm on lateral flexion-extension radiographs; no radiolucent gap should occur between the bone graft area and the endplate; and continuous bridging bony trabeculae should be present across the intervertebral space and its width should not be less than 3 mm on lateral radiographs.	distance of the fused segments < 2 mm	distance of the fused segments > 2 mm	JOA, Neck disability index, Cervical Cobb Angle	100	YES	JOA(+), Neck disability index(-), Cervical Cobb Angle(+)
Lu et al.	2018	Retrospective	24	58.6	MF	Cervical degenerative disc disease	NA	24	ACDF	YES	PEEK cage/Bone graft	Radiolucent	Unclear	Cervical	Multi level	NO	Changes in the interspinous distance of the fused segments should not be more than 2 mm on lateral flexion-extension radiographs; no radiolucent gap should occur between the bone graft area and the endplate; and continuous bridging bony trabeculae should be present across the intervertebral space and its width should not be less than 3 mm on lateral radiographs.	no radiolucent gap	radiolucent gap	JOA, Neck disability index, Cervical Cobb Angle	100	YES	JOA(+), Neck disability index(-), Cervical Cobb Angle(+)
Lu et al.	2018	Retrospective	24	58.6	MF	Cervical degenerative disc disease	NA	24	ACDF	YES	PEEK cage/Bone graft	Radiolucent	Unclear	Cervical	Multi level	NO	Changes in the interspinous distance of the fused segments should not be more than 2 mm on lateral flexion-extension radiographs; no radiolucent gap should occur between the bone graft area and the endplate; and continuous bridging bony trabeculae should be present across the intervertebral space and its width should not be less than 3 mm on lateral radiographs.	bridging bone	no bridging bone	JOA, Neck disability index, Cervical Cobb Angle	100	YES	JOA(+), Neck disability index(-), Cervical Cobb Angle(+)
Jin et al.	2018	Prospective	29	60.1	MF	Degenerative spondylolisthesis	NA	22.8	OLIF	YES	Cage/Bone graft	Radiopaque	CT	Lumbar	Multi level	MOD	modified Bridwell	-	-	Lumbar lordotic angle, ODI	63	YES	Lumbar lordotic angle(+), ODI(-) OLIF in elderly patients also showed satisfactory clinical and radiological outcome
Jin et al.	2018	Prospective	44	73	MF	Degenerative spondylolisthesis	NA	18.5	OLIF	YES	Cage/Bone graft	Radiopaque	CT	Lumbar	Multi level	MOD	modified Bridwell	-	-	Lumbar lordotic angle, ODI	100	YES	Lumbar lordotic angle(+), ODI(-) OLIF in elderly patients also showed satisfactory clinical and radiological outcome
Aono et al.	2018	Retrospective	48	73	MF	Degenerative lumbar diseases	NA	57.6	PLIF	NO	Cage/Bone graft	Unclear	X-Rays/CT	Lumbar	Multi level	NO	Solid fusion was defined as demonstrated osseous continuity between the graft bone and the vertebrae, with no obvious clear zone between the graft bone/cages and vertebrae on CT, without motion at the fused levels on flexioneextension radiographs	osseous continuity	no osseous continuity	JOA	85	NO	JOA(+)
Aono et al.	2018	Retrospective	48	73	MF	Degenerative lumbar diseases	NA	57.6	PLIF	NO	Cage/Bone graft	Unclear	X-Rays/CT	Lumbar	Multi level	NO	Solid fusion was defined as demonstrated osseous continuity between the graft bone and the vertebrae, with no obvious clear zone between the graft bone/cages and vertebrae on CT, without motion at the fused levels on flexioneextension radiographs	no clear zone between cage and bone	clear zone between cage and bone	JOA	85	NO	JOA(+)
Aono et al.	2018	Retrospective	48	73	MF	Degenerative lumbar diseases	NA	57.6	PLIF	NO	Cage/Bone graft	Unclear	X-Rays/CT	Lumbar	Multi level	NO	Solid fusion was defined as demonstrated osseous continuity between the graft bone and the vertebrae, with no obvious clear zone between the graft bone/cages and vertebrae on CT, without motion at the fused levels on flexioneextension radiographs	no motion at the fused level	motion at the fused level	JOA	85	NO	JOA(+)
Lee et al.	2018	Prospective	2	73	F	Kümmell disease	NA	3	transpedicular intrabody cage insertion	YES	PEEK cage/Bone graft	Radiolucent	X-Rays/CT	Thoracic	Single level	NO	he CT scan and radiographs at 3 months revealed adequate bone formation, union at the osteonecrotic site, and main- tenance of the vertebral height	Unclear	Unclear	vertebral body heigh	Unclear	NO	vertebral body heigh(+)
Bozkurt et al.	2018	Retrospective	23	59.8	MF	Lumbar degenerative stenosis	NA	26	PLF	Unclear	Unclear	Unclear	X-Rays/CT	Lumbar	Multi level	YES	Lenke/Bridwell	-	-	ODI, VAS	91	YES	ODI(-), VAS(-)
Bozkurt et al.	2018	Retrospective	25	56.3	MF	Lumbar degenerative stenosis	NA	31	TLIF+PLF	Unclear	Unclear	Unclear	X-Rays/CT	Lumbar	Multi level	YES	Lenke/Bridwell	-	-	ODI, VAS	94	YES	ODI(-), VAS(-)
Hao et al.	2018	Retrospective	82	Unclear	MF	Lumbar spondylolisthesis	NA	24	Spinal pedicle screw rod system internal fixation with bone graft fusion and posterior interbody cage	NO	Cage/Bone graft	Unclear	X-Rays	Lumbar	Multi level	NO	Bone fusion rate = number of bone graft fusion cases / total number of cases in the group x 100%.	Unclear	Unclear	ODI, VAS	92.6	YES	ODI(-), VAS(-)
Liang et al.	2018	Retrospective	23	63.6	MF	Adult lumbar degenerative scoliosis	NA	25.2	lumbar fusion surgery	Unclear	Unclear	Unclear	X-Rays/CT	Lumbar	Multi level	YES	Bridwell	-	-	ODI, VAS	100	YES	ODI(-), VAS(-)
Hu et al.	2019	Retrospective	55	56.5	MF	Cervical spondylosis	NA	103.6	ACCF	YES	n-HA/PA66	Radiopaque	CT	Cervical	Multi level	YES	Brantigan	-	-	JOA	96.4	YES	JOA(+)
Hu et al.	2019	Retrospective	52	54.9	MF	Cervical spondylosis	NA	102.4	ACCF	YES	Cage	Radiopaque	CT	Cervical	Multi level	YES	Brantigan	-	-	JOA	94.2	YES	JOA(+)
Kubota et al.	2019	Prospective	25	65.3	MF	Lumbar spinal stenosis	NA	24	PLF	Unclear	Bone graft	Unclear	X-Rays/CT	Lumbar	Multi level	NO	Radiographic spinal union was defined as including both (1) bridging bone formation across the adjacent transverse processes and (2) less than 1.5° instability between the flexion and the ex- tension positions.	Bridging bone	No bridging bone	VAS	74.2%	YES	VAS(-)
Jespersen et al.	2019	Prospective	25	65.1	MF	Lumbar spinal stenosis	NA	24	PLF	Unclear	Bone graft + PRP	Unclear	X-Rays/CT	Lumbar	Multi level	NO	Radiographic spinal union was defined as including both (1) bridging bone formation across the adjacent transverse processes and (2) less than 1.5° instability between the flexion and the ex- tension positions.	< 1.5° instability between the flexion and the extension positions	> 1.5° instability between the flexion and the extension positions	VAS	93.7	YES	VAS(-)
Lee et al.	2019	Retrospective	46	63.1	MF	Cervical spondylotic myelopathy	NA	38.4	PCF	Unclear	Bone graft	Unclear	X-Rays/CT	Cervical	Multi level	NO	A diagnosis of pseudarthrosis was made by observing any one of the following: (1) remaining interspinous distance (ISD) change >1 mm on flexion/extension lateral X-ray magnified by �150% [9]; (2) grafted local bone is not confirmed to be fused with cortical-host bone (lateral mass area) or non-bony bridge between grafted local bone and host bone on computed tomog- raphy (CT) scans.	remaining interspinous distance (ISD) change >1 mm on flexion/extension	remaining interspinous distance (ISD) change <1 mm on flexion/extension	VAS, JOA, NeckDisability Index	96.0	YES	VAS(-), JOA(+), NeckDisability Index(+)
Lee et al.	2019	Retrospective	46	63.1	MF	Cervical spondylotic myelopathy	NA	38.4	PCF	Unclear	Bone graft	Unclear	X-Rays/CT	Cervical	Multi level	NO	A diagnosis of pseudarthrosis was made by observing any one of the following: (1) remaining interspinous distance (ISD) change >1 mm on flexion/extension lateral X-ray magnified by >=150% [9]; (2) grafted local bone is not confirmed to be fused with cortical-host bone (lateral mass area) or non-bony bridge between grafted local bone and host bone on computed tomog- raphy (CT) scans.	Bony bridge	non-bony bridge	VAS, JOA, NeckDisability Index	96.0	YES	VAS(-), JOA(+), NeckDisability Index(+)
Burkhardt et al.	2019	Retrospective	30	55.4	MF	Symptomatic cervical spondylotic pathology	NA	12	ACDF	YES	Translational plate/Bone graft	Unclear	X-Rays/CT	Cervical	Multi level	NO	Fusion was classified as the presence of bridging bone across the graft into the adjacent endplates and/or bridging bone outside of the graft and no lucent lines (radi- olucent line extending > 50% of the cortical–host bone interface)	Bone bridging	No bridging bone	Lordosis, Segmental Alignement	96.6	YES	Lordosis(+), Segmental Alignement(+)
Burkhardt et al.	2019	Retrospective	30	57.3	MF	Symptomatic cervical spondylotic pathology	NA	12	ACDF	YES	Rotational plate/Bone graft	Unclear	X-Rays/CT	Cervical	Multi level	NO	Fusion was classified as the presence of bridging bone across the graft into the adjacent endplates and/or bridging bone outside of the graft and no lucent lines (radi- olucent line extending > 50% of the cortical–host bone interface)	No lucent lines	Lucent lines > 50% of the cortical-host bone interface	Lordosis, Segmental Alignement	91.4	YES	Lordosis(+), Segmental Alignement(+)
Barrey et al.	2019	Retrospective	30	63	MF	Cervical or low back pain	NA	12	posterior spinal fusion	YES	Cage/Bone graft	Radiopaque	CT	Cervical/Lumbar	Multi level	NO	CT imaging pro- vided objective confirmation that good clinical outcome was achieved, with evidence of good fusion by bridging bone (93% of bone fusion) and no sign of spinal implant loos- ening.	Bone bridging	Infection, Mechanical complications	VAS	93	YES	VAS(-)
Kong et al.	2020	Prospective	148	Unclear	MF	Lumbar degenerative spondylolisthesis	NA	25.42	new lever reduction technique	YES	Cage/Bone graft	Radiopaque	CT	Lumbar	Multi level	YES	classification of Tan et al.	-	-	VAS, ODI, SF-36	85.2	NO	VAS(-), ODI(-), SF-36(+)
Wei et al.	2020	Retrospective	23	44.8	MF	ankylosing spondylitis	NA	61.4	modified posterior wedge osteotomy	YES	Bone graft	Unclear	X-Rays	Thoracic/Lumbar	Multi level	YES	Bridwell	-	-	ASQoL, VAS	100.0	NO	ASQoL(-), VAS(-)
Lee et al.	2020	Retrospective	30	68.60	MF	Degenerative cervical spondylosis	NA	21.75	ACDF	Unclear	PEEK cage	radiolucent	X-Rays	Cervical	Multi level	NO	Unclear	Unclear	Unclear	Neck Disability Index, VAS	Unclear	NO	Neck Disability Index(+), VAS(-)
Lee et al.	2020	Retrospective	18	79.22	MF	Degenerative cervical spondylosis	NA	17.37	ACDF	Unclear	PEEK cage	radiolucent	X-Rays	Cervical	Multi level	NO	Unclear	Unclear	Unclear	Neck Disability Index, VAS	Unclear	NO	Neck Disability Index(+), VAS(-)
Qiu et al.	2020	Retrospective	220	56.1	MF	Cervical spondylotic myelopathy	NA	35.2	ACCF	NO	Bone graft	Unclear	X-Rays/CT	Cervical	Multi level	NO	Three-dimensional reconstruction CT scan was performed when the X-ray demonstrated signs of bone fusion. The crite- ria of bone fusion were: A) there was no radiolucent gap be- tween the endplate and graft; B) the change of interspinous distance <2 mm on lateral flexion-extension radiographs; C) continuous bridging trabeculae were observed at the inter- face between the endplates and the graft	no radiolucent gap	Dysphagia	JOA, Neck Disability Index	100.0	YES	JOA(+), Neck Disability Index(-)
Qiu et al.	2020	Retrospective	220	56.1	MF	Cervical spondylotic myelopathy	NA	35.2	ACCF	NO	Bone graft	Unclear	X-Rays/CT	Cervical	Multi level	NO	Three-dimensional reconstruction CT scan was performed when the X-ray demonstrated signs of bone fusion. The crite- ria of bone fusion were: A) there was no radiolucent gap be- tween the endplate and graft; B) the change of interspinous distance <2 mm on lateral flexion-extension radiographs; C) continuous bridging trabeculae were observed at the inter- face between the endplates and the graft	change of interspinous distance <2 mm on lateral flexion-extension radiographs	radiolucent gap	JOA, Neck Disability Index	100.0	YES	JOA(+), Neck Disability Index(-)
Qiu et al.	2020	Retrospective	220	56.1	MF	Cervical spondylotic myelopathy	NA	35.2	ACCF	NO	Bone graft	Unclear	X-Rays/CT	Cervical	Multi level	NO	Three-dimensional reconstruction CT scan was performed when the X-ray demonstrated signs of bone fusion. The crite- ria of bone fusion were: A) there was no radiolucent gap be- tween the endplate and graft; B) the change of interspinous distance <2 mm on lateral flexion-extension radiographs; C) continuous bridging trabeculae were observed at the inter- face between the endplates and the graft	continuous bridging trabeculae	change of interspinous distance >2 mm on lateral flexion-extension radiographs	JOA, Neck Disability Index	100.0	YES	JOA(+), Neck Disability Index(-)
Qiu et al.	2020	Retrospective	220	56.1	MF	Cervical spondylotic myelopathy	NA	35.2	ACCF	NO	Bone graft	Unclear	X-Rays/CT	Cervical	Multi level	NO	Three-dimensional reconstruction CT scan was performed when the X-ray demonstrated signs of bone fusion. The crite- ria of bone fusion were: A) there was no radiolucent gap be- tween the endplate and graft; B) the change of interspinous distance <2 mm on lateral flexion-extension radiographs; C) continuous bridging trabeculae were observed at the inter- face between the endplates and the graft	continuous bridging trabeculae	no continuous bridging trabeculae	JOA, Neck Disability Index	100.0	YES	JOA(+), Neck Disability Index(-)
Kapustka et al.	2020	Retrospective	51	41.7	MF	Degenerative disc disease	NA	12	ALIF	YES	PEEK cage	radiolucent	X-Rays/CT	Lumbar	Single level	YES	Bridwell	-	-	ODI	96	NO	ODI(-)
Kim et al.	2020	Retrospective	23	62.6	MF	Cervical pyogenic spondylitis	NA	21.3	ACDF	NO	Cage/Bone graft	Radiopaque	X-Rays/CT	Cervical	Multi level	NO	fusion status was determined by a motion of less than 28 measured on flexion and extension lateral plain radiographs taken at the last follow-up, 12 or com- puted tomography was performed to check the fusion status	a motion < 28° measured on flexion and extension lateral plain radiographs	a motion > 28° measured on flexion and extension lateral plain radiographs	NA	90.9	YES	he current study showed satisfactory correction and maintenance of radiological parameters and a higher rate of fusion without recurrence in cases of ACDF with plating for cervical pyogenic spondylodiscitis compared with ACDF without plating.
Miyazaki et al.	2020	Prospective	6	63.8	MF	Cervical pyogenic spondylitis	NA	24	ACCF	NO	Bone graft	NA	CT	Cervical	Single level	YES	Brantigan	-	-	NA	66.7	YES	Progression of segmental kyphosis angle and subsidence of graft bone were observed postoperatively on all CPS cases. However, the neurological recovery and bone union were satisfactory.
Liu et al.	2020	Prospective	105	56.9	MF	Degenerative spondylolisthesis	NA	24	PLIF	YES	Bone graft	Radiopaque	CT	Lumbar	Single level	NO	Successful fusion (or union) was considered present when evidence of trabecular bone bridging was found on the CT scan	bone bridging	No Bone bridging	ODI, VAS	87.6	YES	ODI(-), VAS(-)
Jacobsen et al.	2020	Prospective	101	71.35	MF	Spinal stenosis	NA	12	PLF	NO	Bone graft	NA	CT	Lumbar	Mix	NO	Fusion was defined as a continuous osseous bridge extending over the intertransverse space. The fusion status of each intertransverse space was determined as described by Carreon et al.	bone bridging	No Bone bridging	ODI, VAS	50	YES	ODI(-), VAS(-)
Li et al.	2020	Retrospective	68	54.79	MF	Cervical myelopathy	NA	59.03	ACDF	YES	Cage	Radiopaque	X-Rays/CT	Cervical	Multi level	NO	Fusion was considered when the following conditions were satisfied: (1) on flexion-extension X-rays, the spinous process motion of the fusion segment was <1 mm, the angulation of the fusion segment was _x0014_2°, and the anterior displacement was <1 mm; (2) trabeculae across the fusion site, and (3) no lucency across the fusion site or around any of the screw sites was observed. If the fusion was…	spinous process motion of the fusion segment was <1 mm	spinous process motion of the fusion segment was >1 mm	JOA, VAS, Neck disability index	87.9	YES	JOA(+), VAS(-), Neck disability index(-)
Li et al.	2020	Retrospective	68	54.79	MF	Cervical myelopathy	NA	59.03	ACDF	YES	Cage	Radiopaque	X-Rays/CT	Cervical	Multi level	NO	Fusion was considered when the following conditions were satisfied: (1) on flexion-extension X-rays, the spinous process motion of the fusion segment was <1 mm, the angulation of the fusion segment was <= 2°, and the anterior displacement was <1 mm; (2) trabeculae across the fusion site, and (3) no lucency across the fusion site or around any of the screw sites was observed. If the fusion was que…	angulation of the fusion segment was<= 2°	angulation of the fusion segment was> 2°	JOA, VAS, Neck disability index	87.9	YES	JOA(+), VAS(-), Neck disability index(-)
Li et al.	2020	Retrospective	68	54.79	MF	Cervical myelopathy	NA	59.03	ACDF	YES	Cage	Radiopaque	X-Rays/CT	Cervical	Multi level	NO	Fusion was considered when the following conditions were satisfied: (1) on flexion-extension X-rays, the spinous process motion of the fusion segment was <1 mm, the angulation of the fusion segment was <= 2°, and the anterior displacement was <1 mm; (2) trabeculae across the fusion site, and (3) no lucency across the fusion site or around any of the screw sites was observed. If the fusion was que…	anterior displacement was <1 mm	anterior displacement was >1 mm	JOA, VAS, Neck disability index	87.9	YES	JOA(+), VAS(-), Neck disability index(-)
Li et al.	2020	Retrospective	68	54.79	MF	Cervical myelopathy	NA	59.03	ACDF	YES	Cage	Radiopaque	X-Rays/CT	Cervical	Multi level	NO	Fusion was considered when the following conditions were satisfied: (1) on flexion-extension X-rays, the spinous process motion of the fusion segment was <1 mm, the angulation of the fusion segment was <= 2°, and the anterior displacement was <1 mm; (2) trabeculae across the fusion site, and (3) no lucency across the fusion site or around any of the screw sites was observed. If the fusion was que…	no lucency across the fusion site or around any of the screw sites	lucency across the fusion site or around any of the screw sites	JOA, VAS, Neck disability index	87.9	YES	JOA(+), VAS(-), Neck disability index(-)
Moo et al.	2020	Retrospective	53	52.4	MF	Symptomatic cervical radiculopathy	NA	42.8	ACDF	YES	PEEK cage/Bone graft	Radiolucent	X-Rays	Cervical	Multi level	NO	At the last follow-up, 55 patients underwent fusion as- sessment using flexion-extension radiographs and the interspinous process criteria (< 1 mm motion difference),	< 1 mm motion difference	> 1 mm motion difference	NA	100	YES	While two-level ACDF using either allograft or PEEK cages resulted in similar clinical outcomes and fusion rates, the subsidence rate was higher with the use of PEEK cages.
Moo et al.	2020	Retrospective	35	56.0	MF	Symptomatic cervical radiculopathy	NA	42.8	ACDF	YES	Bone graft	Radiopaque	X-Rays	Cervical	Multi level	NO	At the last follow-up, 55 patients underwent fusion as- sessment using flexion-extension radiographs and the interspinous process criteria (< 1 mm motion difference),	< 1 mm motion difference	> 1 mm motion difference	NA	96.2	YES	While two-level ACDF using either allograft or PEEK cages resulted in similar clinical outcomes and fusion rates, the subsidence rate was higher with the use of PEEK cages.
Qiu et al.	2020	Retrospective	53	52.1	MF	Cervical spondylotic myelopathy	NA	6	ACDF	NO	Unclear	Radiopaque	X-Rays	Cervical	Multi level	NO	Unclear	Unclear	Unclear	VAS, Neck disability index	92.5	YES	VAS(-), Neck disability index(-)
Qiu et al.	2020	Retrospective	68	52.5	MF	Cervical spondylotic myelopathy	NA	6	ACCF	NO	Unclear	Radiopaque	X-Rays	Cervical	Single level	NO	Unclear	Unclear	Unclear	VAS, Neck disability index	97.1	YES	VAS(-), Neck disability index(-)
Lee et al.	2020	Prospective	62	61.5	MF	Spondylolisthesis	NA	58.55	PLIF	YES	Cage/Bone graft	Radiopaque	CT	Lumbar	Multi level	NO	3D CT (thin cut, <2-mm interval) was performed to evaluate bone fusion and the characteristics of the fusion area. If BGS-7 spacers or autogenous bone in titanium and the vertebral endplate were combined without any gaps or if the bony trabecula was connected, the cases were judged as bone fusion. the criteria for fusion were as follows: (1) bony trabecula was connected between the autogenous bon…	autogenous bone in titanium and the vertebral endplate were combined without any gaps or if the bony trabecula was connected,	No Bone bridging	ODI, SF-36, VAS	90.63	YES	ODI(-), SF-36(+), VAS(-)
Lee et al.	2020	Prospective	62	61.6	MF	Spondylolisthesis	NA	58.55	PLIF	YES	Cage/Bone graft	Radiopaque	CT	Lumbar	Multi level	NO	3D CT (thin cut, <2-mm interval) was performed to evaluate bone fusion and the characteristics of the fusion area. If BGS-7 spacers or autogenous bone in titanium and the vertebral endplate were combined without any gaps or if the bony trabecula was connected, the cases were judged as bone fusion. the criteria for fusion were as follows: (1) bony trabecula was connected between the autogenous bon…	difference of the fused segment angle <3 degrees	difference of the fused segment angle >3 degrees	ODI, SF-36, VAS	90.63	YES	ODI(-), SF-36(+), VAS(-)
Lee et al.	2020	Prospective	62	61.7	MF	Spondylolisthesis	NA	58.55	PLIF	YES	Cage/Bone graft	Radiopaque	CT	Lumbar	Multi level	NO	3D CT (thin cut, <2-mm interval) was performed to evaluate bone fusion and the characteristics of the fusion area. If BGS-7 spacers or autogenous bone in titanium and the vertebral endplate were combined without any gaps or if the bony trabecula was connected, the cases were judged as bone fusion. the criteria for fusion were as follows: (1) bony trabecula was connected between the autogenous bon…	dislocation <3 mm in flexion and extension photos	dislocation >3 mm in flexion and extension photos	ODI, SF-36, VAS	90.63	YES	ODI(-), SF-36(+), VAS(-)
Hasegawa et al.	2020	Prospective	69	67.4	MF	Degenerative spondylolisthesis	NA	12	PLIF	YES	TiPEEK cage/Bone graft	Radiopaque	CT	Lumbar	Single level	MOD	Bridwell	-	-	JOA, ODI	45.3	YES	JOA(+), ODI(-)
Hasegawa et al.	2020	Prospective	80	67.0	MF	Degenerative spondylolisthesis	NA	12	PLIF	YES	PEEK cage/Bone graft	radiolucent	CT	Lumbar	Single level	MOD	Bridwell	-	-	JOA, ODI	44.6	YES	JOA(+), ODI(-)
Kim et al.	2020	Retrospective	83	50.1	MF	Lumbar degenerative disease	NA	12	TLIF+PLF	YES	cage/bone graft	Radiopaque	CT	Lumbar	Single level	NO	Thin-cut axial bone win- dows and sagittal and coronal reconstructions were assessed to determine whether successful radiographic fusion had occurred in five different anatomic locations: right and left intertransverse space (PLF), interbody space, right and left facet joint space. Convincing evidence of bridging trabec- ular bone on multiple images was required to consider a region fused	bridging trabecular bone	no bridging trabecular bone	ODI, SF-36, VAS	58.6	YES	ODI(-), SF-36(-), VAS(-)
Kim et al.	2020	Retrospective	115	63.1	MF	Lumbar degenerative disease	NA	12	PLF	YES	cage/bone graft	Radiopaque	CT	Lumbar	Single level	NO	Thin-cut axial bone win- dows and sagittal and coronal reconstructions were assessed to determine whether successful radiographic fusion had occurred in five different anatomic locations: right and left intertransverse space (PLF), interbody space, right and left facet joint space. Convincing evidence of bridging trabec- ular bone on multiple images was required to consider a region fused	bridging trabecular bone	no bridging trabecular bone	ODI, SF-36, VAS	73.1	YES	ODI(-), SF-36(-), VAS(-)
Mun et al.	2020	Retrospective	74	64.1	MF	Foraminal stenosis	NA	12.1	OLIF	YES	PEEK cage/bone graft	Radiolucent	CT	Lumbar	Mix	YES	Bridwell	-	-	ODI, VAS	81.1	YES	ODI(-), VAS(-)
Mun et al.	2020	Retrospective	74	66.4	MF	Foraminal stenosis	NA	22.3	TLIF	YES	PEEK cage/bone graft	Radiolucent	CT	Lumbar	Mix	YES	Bridwell	-	-	ODI, VAS	87.8	YES	ODI(-), VAS(-)
Coric et al.	2020	Retrospective	129	60.5	MF	Spinal stenosis	obesity , hypertension, diabetes, cancer, Coronary heart disease	12	PLIF/TLIF	YES	PEEK cage/bone graft	Radiolucent	CT	Lumbar	Mix	YES	Bridwell-Lenke	-	-	ODI, VAS	0.97	YES	ODI(-), VAS(-)
Takami et al.	2021	Retrospective	6	72.7	MF	Spondylolisthesis	NA	15.3	LLIF	YES	Cage	Radiopaque	CT	Lumbar	Single level	YES	Proietti classification	-	-	ODI, VAS	100	NO	ODI(-), VAS(-)
Shimizu et al.	2021	Retrospective	22	59.2	MF	Rheumatoid arthritis	NA	89.7	OCF	YES	Bone graft	Radiopaque	CT	Cervical	Single level	NO	Fusion status was evaluated on the CT scan at the final follow- up. Solid fusion was defined as when continuous trabecular bone was observed in the posterior column (between the occipital bone/LIV and bone graft) (Figure 1A) and/or anterior column (between the clivus and instrumented vertebrae and/or facets) (Figure 1B).	continuous trabecular bone	no continuous trabecular bone	NA	77.2	NO	The CT-confirmed fusion rate of OCF was 77.2% over an average 89.7-month follow-up.
Du et al.	2021	Retrospective	28	52.8	MF	Degenerative lumbar spondylolisthesis	NA	22.1	OLIF	YES	cage/bone graft	Radiopaque	CT	Lumbar	Single level	YES	Bridwell	-	-	ODI, VAS	100	YES	ODI(-), VAS(-)
Du et al.	2021	Retrospective	37	53.6	MF	Degenerative lumbar spondylolisthesis	NA	20.3	TLIF	YES	cage/bone graft	Radiopaque	CT	Lumbar	Single level	YES	Bridwell	-	-	ODI, VAS	97.3	YES	ODI(-), VAS(-)
Song et al.	2021	Retrospective	86	56.2	MF	isthmic lumbar spondylolisthesis	NA	24	TLIF	YES	cage/bone graft	Unclear	CT	Lumbar	Mix	NO	Bone fusion was considered to have been achieved when CT imaging showed bony trabeculation across the fused level and absence of bony lucencies through the implants.	bone bridging	no bone bridging	ODI, VAS	100	YES	ODI(-), VAS(-)
Song et al.	2021	Retrospective	86	56.2	MF	Isthmic lumbar spondylolisthesis	NA	24	TLIF	YES	cage/bone graft	Unclear	CT	Lumbar	Mix	NO	Bone fusion was considered to have been achieved when CT imaging showed bony trabeculation across the fused level and absence of bony lucencies through the implants.	absence of bony lucencies	presence of bony lucencies	ODI, VAS	100	YES	ODI(-), VAS(-)
Huang et al.	2021	Retrospective	18	37.3	MF	Spinal tuberculosis	NA	27.0	Transpedicular bi‐vertebrae wedge osteotomy	NO	bone graft	NA	Unclear	Thoracic/Lumbar	Mix	NO	Unclear	Unclear	Unclear	ODI, VAS	100	NO	ODI(-), VAS(-)
Martínez-Gutiérrez et al.	2021	Prospective	20	47.2	MF	Spondylodiscitis	NA	Unclear	Unclear	YES	bone graft	NA	CT	Cervical/Thoracic/Lumbar	Mix	NO	Unclear	Unclear	Unclear	NA	80	NO	Freeze-dried bone allografts alone could be a therapeutic option for spinal fixation surgeries due to spondylodiscitis.
Vinay Jain et al.	2021	Prospective	34	62	MF	Spondylodiscitis	Diabetes, glomerulonephritis	24	Unclear	Unclear	Unclear	Unclear	X-Rays	Cervical/Thoracic/Lumbar	Mix	NO	Fusion assessment was done by features of consolidation of graft and absence of loosening of implants in both anter- oposterior and lateral views will be an indirect evidence of fusion in short-term follow-up.	consolidation of graft	no consolidation of graft	VAS	0.88	YES	VAS(-)
Vinay Jain et al.	2021	Prospective	34	62	MF	Spondylodiscitis	Diabetes, glomerulonephritis	24	Unclear	Unclear	Unclear	Unclear	X-Rays	Cervical/Thoracic/Lumbar	Mix	NO	Fusion assessment was done by features of consolidation of graft and absence of loosening of implants in both anter- oposterior and lateral views will be an indirect evidence of fusion in short-term follow-up.	absence of loosening of implants	presence of loosening of implants	VAS	0.88	YES	VAS(-)
Shimizu et al.	2021	Retrospective	51	68.5	MF	Severe Lumbar stenosis	NA	12	OLIF	Unclear	Cage/Bone graft	Radiopaque	CT	Lumbar	Mix	NO	Unclear	Unclear	Unclear	JOA	87.2	YES	JOA (+)
Shimizu et al.	2021	Retrospective	41	65.8	MF	Severe Lumbar stenosis	NA	12	TLIF	Unclear	Cage/Bone graft	Radiopaque	CT	Lumbar	Mix	NO	Unclear	Unclear	Unclear	JOA	57.4	YES	JOA (+)
Tu et al.	2021	Prospective	11	Unclear	Unclear	Spondylolisthesis	NA	36	ALIF	YES	Cage/Bone graft/BMA	Radiopaque	Unclear	Lumbar	Single level	NO	Unclear	Unclear	Unclear	Macnab criteria	100	NO	Macnab criteria(+)
Son et al.	2021	Retrospective	121	67.4	MF	Spondylolisthesis	NA	12	PLIF	YES	cage/bone graft	Radiopaque	CT	Lumbar	Mix	YES	Lenke grade/Brantigan	-	-	ODI, VAS	94.2	YES	ODI(-), VAS(-)
Son et al.	2021	Retrospective	30	82.0	MF	Degenerative lumbar spinal stenosis	NA	12	TLIF	NO	PEEKcage/bone graft	Radiolucent	X-Rays	Lumbar	Mix	YES	Brantigan	-	-	ODI, VAS	90.0	YES	ODI(-), VAS(-)
Son et al.	2021	Retrospective	130	71.6	MF	Degenerative lumbar spinal stenosis	NA	12	TLIF	NO	PEEKcage/bone graft	Radiolucent	X-Rays	Lumbar	Mix	YES	Brantigan	-	-	ODI, VAS	90.8	YES	ODI(-), VAS(-)
Jiao et al.	2021	Retrospective	89	56.3	MF	Lumbar disc herniation	NA	22.4	TLIF	YES	PEEKcage/bone graft	Radiolucent	CT	Lumbar	Unclear	YES	Bridwell	-	-	ODI, VAS	100	YES	ODI(-), VAS(-)
Sheng et al.	2021	Retrospective	118	54.63	MF	symptomatic radiculopathy	NA	12	ACDF	YES	Unclear	Radiopaque	X-Rays/CT	Cervical	Mix	NO	Fusion was defined as ROM of the fusion level < 2° on lateral flexion/extension radiographs and the presence of trabecular bridging on radiographs or CT scans	ROM of the fusion level < 2°	ROM of the fusion level > 2°	NA	91.1	NO	The caudal level had a slower fusion process than the cranial level.
Sheng et al.	2021	Retrospective	118	54.63	MF	symptomatic radiculopathy	NA	12	ACDF	YES	Unclear	Radiopaque	X-Rays/CT	Cervical	Mix	NO	Fusion was defined as ROM of the fusion level < 2° on lateral flexion/extension radiographs and the presence of trabecular bridging on radiographs or CT scans	Bone bridging	No Bone bridging	NA	91.1	NO	The caudal level had a slower fusion process than the cranial level.
Delgado-Fernández et al.	2021	Retrospective	12	NA	MF	High grade spondylolisthesis	NA	19.73	transdiscal L5-S1 fixation	YES	Bone graft	Radiopaque	CT	Lumbar	Single level	YES	Lenke/Birdwell	-	.	ODI, VAS	75.1	NO	ODI(-), VAS(-)
Byvaltsev et al.	2021	Retrospective	78	58	MF	Degenerative cervical stenosis	NA	60	ACCF	NO	Cage	Radiopaque	X-Rays/CT	Cervical	Single level	YES	Fusion assessment using the criteria adopted by CSRS12 : (1) interspinous processes motion <1 mm on 150% magnified flection-extension X-rays with >4 mm of motion at an adjacent nonop- erated level or (2) the presence of bridging bone across the graft into adjacent endplates and bridging bone outside of the graft or cage and no lucent lines (defined as radiolucent line extending >50% of the cortic…	interspinous processes motion <1 mm	interspinous processes motion >1 mm	VAS, Neck disability index, JOA	47.4	YES	VAS(-), Neck disability index(-), JOA(+) first using the dynamic radiographic and CT criteria endorsed by the CSRS. Using these criteria, our fusion rates were much lower than all previous reports in the literature.
Byvaltsev et al.	2021	Retrospective	78	58	MF	Degenerative cervical stenosis	NA	60	ACCF	NO	Cage	Radiopaque	X-Rays/CT	Cervical	Single level	YES	Fusion assessment using the criteria adopted by CSRS12 : (1) interspinous processes motion <1 mm on 150% magnified flection-extension X-rays with >4 mm of motion at an adjacent nonop- erated level or (2) the presence of bridging bone across the graft into adjacent endplates and bridging bone outside of the graft or cage and no lucent lines (defined as radiolucent line extending >50% of the cortic…	>4 mm of motion at an adjacent nonop- erated level	<4 mm of motion at an adjacent nonop- erated level	VAS, Neck disability index, JOA	47.4	YES	VAS(-), Neck disability index(-), JOA(+) first using the dynamic radiographic and CT criteria endorsed by the CSRS. Using these criteria, our fusion rates were much lower than all previous reports in the literature.
Byvaltsev et al.	2021	Retrospective	78	58	MF	Degenerative cervical stenosis	NA	60	ACCF	NO	Cage	Radiopaque	X-Rays/CT	Cervical	Single level	YES	Fusion assessment using the criteria adopted by CSRS12 : (1) interspinous processes motion <1 mm on 150% magnified flection-extension X-rays with >4 mm of motion at an adjacent nonop- erated level or (2) the presence of bridging bone across the graft into adjacent endplates and bridging bone outside of the graft or cage and no lucent lines (defined as radiolucent line extending >50% of the cortic…	bone bridging	no bone bridging	VAS, Neck disability index, JOA	47.4	YES	VAS(-), Neck disability index(-), JOA(+) first using the dynamic radiographic and CT criteria endorsed by the CSRS. Using these criteria, our fusion rates were much lower than all previous reports in the literature.
Byvaltsev et al.	2021	Retrospective	78	58	MF	Degenerative cervical stenosis	NA	60	ACCF	NO	Cage	Radiopaque	X-Rays/CT	Cervical	Single level	YES	Fusion assessment using the criteria adopted by CSRS12 : (1) interspinous processes motion <1 mm on 150% magnified flection-extension X-rays with >4 mm of motion at an adjacent nonop- erated level or (2) the presence of bridging bone across the graft into adjacent endplates and bridging bone outside of the graft or cage and no lucent lines (defined as radiolucent line extending >50% of the cortic…	no lucent lines (defined as radiolucent line extending >50% of the cortical- host bone interface)	lucent lines (defined as radiolucent line extending >50% of the cortical- host bone interface)	VAS, Neck disability index, JOA	47.4	YES	VAS(-), Neck disability index(-), JOA(+) first using the dynamic radiographic and CT criteria endorsed by the CSRS. Using these criteria, our fusion rates were much lower than all previous reports in the literature.
Karamian et al.	2021	Retrospective	79	52.0	MF	Lumbar isthmic spondylolisthesis	NA	32.5	ALIF	NO	PEEK cage	Radiolucent	X-Rays	Lumbar	Single level	NO	Unclear	Unclear	Pseudarthrosis	VAS, ODI	100	YES	VAS(-), ODI(-)
Zhou et al.	2021	Retrospective	88	59.83	MF	Degenerative lumbar spondylolisthesis	NA	24.33	PLIF	YES	Cage/Bone graft	Radiopaque	X-Rays	Lumbar	Single level	NO	Unclear	Unclear	Unclear	VAS, ODI	96.15	YES	VAS(-), ODI(-)
Xue et al.	2021	Retrospective	20	46.3	MF	Degenerative lumbar spondylolisthesis	NA	12	PETLIF	YES	Cage/Bone graft	Radiopaque	X-Rays/CT	Lumbar	Single level	YES	Proietti/Berjano classification	-	-	VAS, ODI	90	YES	VAS(-), ODI(-)
Xue et al.	2021	Retrospective	83	48.4	MF	Degenerative lumbar spondylolisthesis	NA	12	MISTLIF	YES	Cage/Bone graft	Radiopaque	X-Rays/CT	Lumbar	Single level	YES	Proietti/Berjano classification	-	-	VAS, ODI	85.0	YES	VAS(-), ODI(-)
Kang et al.	2021	Retrospective	47	66.87	MF	Lumbar spinal stenosis	NA	14.5	BE-TLIF	YES	Cage/Bone graft	Radiopaque	X-Rays/CT	Lumbar	Single level	YES	Bridwell	-	-	VAS, ODI, SF-36	61.7	YES	VAS(-), ODI(-), SF-36(+)
Kang et al.	2021	Retrospective	32	66.38	MF	Lumbar spinal stenosis	NA	15.78	MT-TLIF	YES	Cage/Bone graft	Radiopaque	X-Rays/CT	Lumbar	Single level	YES	Bridwell	-	-	VAS, ODI, SF-36	65.6	YES	VAS(-), ODI(-), SF-36(+)
Chi et al.	2021	Prospective	102	57.0	MF	Lumbar degenerative disc disease	NA	24	TLIF	YES	Cage/Bone graft	Radiopaque	CT	Lumbar	Mix	NO	Fusion—Bridging bone demonstrated on CT imaging.	bone bridging	no bone bridging	VAS, ODI, SF-36	97.9	NO	VAS(-), ODI(-), SF-36(+)
Abou-Madawi et al.	2022	Prospective	108	47	MF	Lumbar spondylolisthesis	NA	38	TLIF	YES	Cage/Bone graft	Radiopaque	X-Rays	Lumbar	Single level	NO	The X-ray criteria of radio- graphic solid fusion included the presence of bone trabeculae bridging the fusion gap with absence of bony lucency at that gap. Criteria of nonunion include absence of these signs and presence of lucent zone around any of pedicle screws or cage.	bone bridging	no bone bridging	VAS, ODI	94.5	YES	VAS(-), ODI(-)
Abou-Madawi et al.	2022	Prospective	108	47	MF	Lumbar spondylolisthesis	NA	38	TLIF	YES	Cage/Bone graft	Radiopaque	X-Rays	Lumbar	Single level	NO	The X-ray criteria of radio- graphic solid fusion included the presence of bone trabeculae bridging the fusion gap with absence of bony lucency at that gap. Criteria of nonunion include absence of these signs and presence of lucent zone around any of pedicle screws or cage.	absence of bony lucency	presence of lucent zone	VAS, ODI	94.5	YES	VAS(-), ODI(-)
Steinhaus et al.	2022	Retrospective	63	59.8	MF	Degenerative spondylolisthesis	NA	12	MI-TLIF	YES	Cage/Bone graft	Radiopaque	X-Rays/CT	Lumbar	Single level	YES	Kitchen Criteria	-	-	VAS, ODI, SF-12	82.1	YES	VAS(-), ODI(-), SF-12(+)
Li et al.	2022	Retrospective	31	15.06	MF	Spondylolysis	NA	32.75	Pedicle Screw Fixation via the Quadrant Retractor	YES	Bone graft	Radiopaque	X-Rays/CT	Lumbar	Single level	NO	The criteria for pars interarticularis fusion were as follows: (i) the hypodense area in the pars interarticularis disappeared, and trabecular bone formation was noted; and (ii) good continu- ity without an osteolytic zone was noted in the pars inter- articularis and the bone graft.	bone bridging	no bone bridging	VAS, ODI	100.0	YES	VAS(-), ODI(-)
Lv et al.	2022	Prospective	48	Unclear	Unclear	Lumbar disc herniation	NA	18	MIS-TLIF	NO	PEEK cage/Bone graft	radiolucent	X-Rays/CT	Lumbar	Single level	YES	Brantigan	-	-	VAS, ODI	90.7	YES	VAS(-), ODI(-)
Lv et al.	2022	Prospective	54	Unclear	Unclear	Lumbar disc herniation	NA	18	ENDO-TLIF	NO	PEEK cage/Bone graft	radiolucent	X-Rays/CT	Lumbar	Single level	YES	Brantigan	-	-	VAS, ODI	95.8	YES	VAS(-), ODI(-)
Chang et al.	2022	Prospective	58	57.2	MF	Lumbar spondylolisthesis	NA	24	MIS-TLIF	NO	PEEK cage/Bone graft	radiolucent	CT	Lumbar	Single level	YES	Brantigan	-	-	JOA, VAS, ODI	91.8	YES	JOA(+), VAS(-), ODI(-)
Li et al.	2022	Retrospective	42	45.86	MF	Lumbar degenerative diseases	NA	12	PLF	YES	Bone graft	Radiopaque	CT	Lumbar	Single level	NO	The primary outcome was the fusion rate. Fusion status was evaluated by lumbar CT scan with sagittal recon- struction views in MFF group and with metal artifact reducing three-dimensional reconstruction views in PLF group 1 year after operation.	bone bridging	no bone bridging	JOA, VAS, ODI	76.2	YES	JOA(+), VAS(-), ODI(-)
Li et al.	2022	Retrospective	35	43.09	MF	Lumbar degenerative diseases	NA	12	MFF	YES	Bone graft	Radiopaque	CT	Lumbar	Single level	NO	The primary outcome was the fusion rate. Fusion status was evaluated by lumbar CT scan with sagittal recon- struction views in MFF group and with metal artifact reducing three-dimensional reconstruction views in PLF group 1 year after operation. Complete bony continuity covering a whole facet joint	bone bridging	no bone bridging	JOA, VAS, ODI	94.3	YES	JOA(+), VAS(-), ODI(-)
Roh et al.	2022	Retrospective	54	68.9	MF	Degenerative lumbar scoliosis	NA	12	LLIF	YES	PEEK cage/Bone graft	radiolucent	CT	Lumbar	Mix	MOD	Bridwell	-	-	VAS, ODI	94.9	YES	VAS(-), ODI(-)
Takami et al.	2022	Prospective	17	70.3	F	Degenerative lumbar scoliosis	NA	28.4	LIR	YES	Cage/Bone graft	Radiopaque	CT	Lumbar	Single level	YES	Proietti	-	-	VAS, ODI, SF-36	100.0	YES	VAS(-), ODI(-), SF-36(+)
Cirillo et al.	2022	Retrospective	22	59.4	MF	Ankylosed spine	high blood pressure, diabetes mellitus	12	Unclear	Unclear	Unclear	Unclear	Unclear	Unclear	Multi level	Unclear	Unclear	Unclear	Unclear	Unclear	0.95	YES	In patients with spondylosis and high-energy accidents, we should suspect those fractures and rule out associated injuries, fractures in other vertebral segments, and acute spinal cord injury. The four-level instrumentation achieved an effective fusion rate in all patients.
Roh et al.	2022	Retrospective	30	60.1	MF	Degenerative lumbar diseases	Diabetes, Hypertension, Osteoporosis	120	MI-TLIF	Unclear	Cage/Bone graft	Radiopaque	Unclear	Lumbar	Mix	MOD	Bridwell	-	-	VAS, ODI	0.943	YES	VAS(-), ODI(-)
Tan et al.	2022	Retrospective	36	50.92	MF	Lumbar disc herniation	NA	16.8	FE-PLIF	NO	Cage/Bone graft	Radiopaque	CT	Lumbar	Multi level	YES	Bridwell	-	-	VAS	77.7	YES	VAS(-)
Miyashita et al.	2022	Retrospective	115	68.5	MF	Degenerative lumbar spondylolisthesis	NA	92.2	FF	YES	Bone graft	Radiopaque	CT	Lumbar	Single level	YES	Miyashita’s grading system for FF	-	-	VAS	90.4	NO	VAS(-)
He et al.	2022	Retrospective	34	60.15	MF	Cervical spondylotic myelopathy	NA	27.1	ACDF	YES	Bone graft	Radiopaque	X-Rays	Cervical	Single level	NO	Post operation, the following conditions were used to deter- mine whether radiologic fusion has taken place: (i) adjacent vertebral displacement <2° in extension and flexion of neck; (ii) unaltered intervertebral space (IVS) height; and (iii) absence of a transparent line between the grafted bone and the top and bottom vertebral endplates.	adjacent vertebral displacement <2° in extension and flexion of neck	adjacent vertebral displacement > 2° in extension and flexion of neck	Neck Disability Index, JOA	100	YES	Neck Disability Index(-), JOA(+)
He et al.	2022	Retrospective	34	60.15	MF	Cervical spondylotic myelopathy	NA	27.1	ACDF	YES	Bone graft	Radiopaque	X-Rays	Cervical	Single level	NO	Post operation, the following conditions were used to deter- mine whether radiologic fusion has taken place: (i) adjacent vertebral displacement <2° in extension and flexion of neck; (ii) unaltered intervertebral space (IVS) height; and (iii) absence of a transparent line between the grafted bone and the top and bottom vertebral endplates.	unaltered intervertebral space height	altered intervertebral space height	Neck Disability Index, JOA	100	YES	Neck Disability Index(-), JOA(+)
He et al.	2022	Retrospective	34	60.15	MF	Cervical spondylotic myelopathy	NA	27.1	ACDF	YES	Bone graft	Radiopaque	X-Rays	Cervical	Single level	NO	Post operation, the following conditions were used to deter- mine whether radiologic fusion has taken place: (i) adjacent vertebral displacement <2° in extension and flexion of neck; (ii) unaltered intervertebral space (IVS) height; and (iii) absence of a transparent line between the grafted bone and the top and bottom vertebral endplates.	absence of a transparent line between the grafted bone and the top and bottom vertebral endplates	presence of a transparent line between the grafted bone and the top and bottom vertebral endplates	Neck Disability Index, JOA	100	YES	Neck Disability Index(-), JOA(+)
Cheng et al.	2022	Prospective	48	Unclear	MF	Lumbar foraminal stenosi	NA	24	TLIF	YES	Cage/Bone graft	Radiopaque	X-Rays/CT	Lumbar	Single level	NO	Successful fusion was defined as continuity of the trabecular bony bridging across the intervertebral space on the CT reconstruction and less than 5° of angular motion between adjacent endplates on the dynamic radiographs.	bone bridging	no bone bridging	VAS , ODI	95.7	YES	VAS(-) , ODI(-)
Cheng et al.	2022	Prospective	48	Unclear	MF	Lumbar foraminal stenosi	NA	24	TLIF	YES	Cage/Bone graft	Radiopaque	X-Rays/CT	Lumbar	Single level	NO	Successful fusion was defined as continuity of the trabecular bony bridging across the intervertebral space on the CT reconstruction and less than 5° of angular motion between adjacent endplates on the dynamic radiographs.	< 5° of angular motion between adjacent endplates	> 5° of angular motion between adjacent endplates	VAS , ODI	95.7	YES	VAS(-) , ODI(-)
Zhang et al.	2022	Retrospective	76	58.61	MF	Lumbar spondylolisthesis	NA	12	TLIF	YES	Cage/Bone graft	Radiopaque	CT	Lumbar	Single level	NO	Rothman SL, Glenn WV Jr (1985) CT evaluation of interbody fusion. Clin Orthop Relat Res 193:47–56	Unclear	Unclear	JOA, VAS, ODI	Unclear	YES	JOA(+), VAS(-), ODI(-)
Yang et al.	2022	Prospective	39	74.8	MF	Lumbar spondylosis	NA	24	MIS bone graft delivery device.	YES	PEEK cage/Bone graft	radiolucent	X-Rays	Lumbar	Single level	NO	The degree of bone fusion was classified into three grades. Grade I was defined as a complete fusion, union case, and grade II and III was defined as a partial union and a non-union case, respectively	Unclear	Unclear	VAS , ODI	100%	YES	VAS(-) , ODI(-)
Yang et al.	2022	Prospective	34	74.5	MF	Lumbar spondylosis	NA	24	TLIF	YES	PEEK cage/Bone graft	radiolucent	X-Rays	Lumbar	Single level	NO	The degree of bone fusion was classified into three grades. Grade I was defined as a complete fusion, union case, and grade II and III was defined as a partial union and a non-union case, respectively	Unclear	Unclear	VAS , ODI	75%	YES	VAS(-) , ODI(-)
Matsukawa et al.	2022	Retrospective	44	57.1	MF	Isthmic spondylolisthesis	NA	36.6	PLIF	YES	Cage/Bone graft	Radiopaque	X-Rays/CT	Lumbar	Single level	NO	Bone fusion was defined as the presence of a continuous fusion mass between the vertebral bodies and absence of the following: motion of the fused segment exceeding 3° on the dynamic lateral radiographs, and clear zone around the intervertebral cages.	continuous fusion mass between the vertebral bodies	NO continuous fusion mass between the vertebral bodies		90	YES	demon- strate the significance of using the PES technique on radiological outcomes. The PES technique could be a valid option for lumbosa- cral fixation for L5 isthmic spondylolisthesis
Matsukawa et al.	2022	Retrospective	44	57.1	MF	Isthmic spondylolisthesis	NA	36.6	PLIF	YES	Cage/Bone graft	Radiopaque	X-Rays/CT	Lumbar	Single level	NO	Bone fusion was defined as the presence of a continuous fusion mass between the vertebral bodies and absence of the following: motion of the fused segment exceeding 3° on the dynamic lateral radiographs, and clear zone around the intervertebral cages.	motion of the segment < 3°	motion of the fused segment exceeding 3°		90	YES	demon- strate the significance of using the PES technique on radiological outcomes. The PES technique could be a valid option for lumbosa- cral fixation for L5 isthmic spondylolisthesis
Matsukawa et al.	2022	Retrospective	44	57.1	MF	Isthmic spondylolisthesis	NA	36.6	PLIF	YES	Cage/Bone graft	Radiopaque	X-Rays/CT	Lumbar	Single level	NO	Bone fusion was defined as the presence of a continuous fusion mass between the vertebral bodies and absence of the following: motion of the fused segment exceeding 3° on the dynamic lateral radiographs, and clear zone around the intervertebral cages.	clear zone aroung the intervertebral cages	no clear zone aroung the intervertebral cages		90	YES	demon- strate the significance of using the PES technique on radiological outcomes. The PES technique could be a valid option for lumbosa- cral fixation for L5 isthmic spondylolisthesis
Khan et al.	2022	Prospective	114	63.99	MF	Spondylolisthesis	NA	12	TLIF	YES	PEEK cage/Bone graft	radiolucent	X-Rays	Lumbar	Single level	NO	Bone fusion was defined as the presence of a continuous fusion mass between the vertebral bodies and absence of the following: motion of the fused segment exceeding 3_x000E_ on the dynamic lateral radiographs, and clear zone around the intervertebral cages.	< 5 mm of interspinous motion	> 5 mm of interspinous motion	ODI, numeric rating scale	89.60	YES	ODI, numeric rating scale
Chen et al.	2022	Prospective	114	63.05	MF	Spondylolisthesis	NA	12	TLIF	YES	Tritanium Cage	radiolucent	X-Rays	Lumbar	Single level	NO	Fusion was considered successful if the fol- lowing criteria were met: (1) there was less than 5 mm of interspinous motion between the flexion and extension ra- diographs and (2) angular motion was less than 3 to 5 be- tween flexion and extension radiographs34)	angular motion was less than 3 to 5	angular motion > 3 to 5	ODI, numeric rating scale	73.10	YES	ODI, numeric rating scale
Deng et al.	2022	Retrospective	10	60.5	MF	Lumbar disc herniation	NA	16	OLIF	NO	Cage/Bone graft	Radiopaque	CT	Lumbar	Single level	YES	Brantigan	-	-	JOA, VAS, ODI	80.5	YES	JOA(+), VAS(-), ODI(-)
Deng et al.	2022	Retrospective	12	55.1	MF	Lumbar disc herniation	NA	16	MIS-TLIF	YES	Cage/Bone graft	Radiopaque	CT	Lumbar	Single level	YES	Brantigan	-	-	JOA, VAS, ODI	79.0	YES	JOA(+), VAS(-), ODI(-)
Deng et al.	2022	Retrospective	58	51.9	MF	Radiculopathy	NA	72	ACDF	YES	bioactive nonmetal cage/Bone graft	radiolucent	X-Rays/CT	Cervical	Single level	YES	Brantigan	-	-	JOA, VAS, Neck disability index	96.6	YES	JOA, VAS, Neck disability index
Deng et al.	2022	Retrospective	58	52.4	MF	Radiculopathy	NA	72	ACDF	YES	PEEK cage/Bone graft	radiolucent	X-Rays/CT	Cervical	Single level	YES	Brantigan	-	-	JOA, VAS, Neck disability index	93.1	YES	JOA, VAS, Neck disability index
Zhang et al.	2022	Retrospective	30	64.5	MF	Adult degenerative scoliosis	NA	19.3	OLIF	NO	Cage/Bone graft	Radiopaque	X-Rays/CT	Lumbar	Single level	NO	Unclear	Unclear	Unclear	VAS, ODI	93.3	NO	VAS(-) , ODI(-)
Li et al.	2023	Prospective	120	Unclear	MF	Cervical spondylotic myelopathy	NA	36	ACDF	NO	Cage/Bone graft	Radiopaque	Unclear	Cervical	Mix	NO	Unclear	Unclear	Unclear	JOA	86.7	NO	JOA(+)
Rezvani et al.	2023	Retrospective	34	52.3	MF	Spondylodiscitis	NA	24	PLF	YES	Bone graft	Radiopaque	CT	Lumbar	Mix	YES	TAN	-	-	JOA, VAS	82.4	NO	JOA(+), VAS(-)
Kotani et al.	2023	Prospective	62	66	MF	Isthmic spondylolisthesis	NA	51	OLIF	YES	PEEK cage/Bone graft	radiolucent	CT	Lumbar	Mix	NO	The bony conti- nuity between two contiguous vertebrae appeared over three slices in both coronal and sagittal scans were regarded as a solid fusion	bony continuity between two contiguous vertebrae	no bony continuity between two contiguous vertebrae	JOA, VAS	98	YES	JOA(+), VAS(-)
Kotani et al.	2023	Prospective	62	65	MF	Isthmic spondylolisthesis	NA	69	MIS-TLIF	NO	PEEK cage/Bone graft	radiolucent	CT	Lumbar	Mix	NO	The bony conti- nuity between two contiguous vertebrae appeared over three slices in both coronal and sagittal scans were regarded as a solid fusion	bony continuity between two contiguous vertebrae	no bony continuity between two contiguous vertebrae	JOA, VAS	90	YES	JOA(+), VAS(-)
Xue et al.	2023	Retrospective	65	63.5	MF	Lumbar spinal stenosis	NA	14.9	PLIF	NO	Cage/Bone graft	Radiopaque	CT/MR	Lumbar	Mix	YES	Brantigan	-	-	VAS, ODI, SF-36	100.0	YES	VAS,(-) ODI(-), SF-36(+)
Huo et al.	2023	Prospective	98	71.2	MF	Unclear	NA	12	LLIF	YES	Cage/Bone graft	Radiopaque	CT	Lumbar	Single level	YES	Bridwell	-	-	VAS, ODI	94.0	YES	VAS(-) , ODI(-)
Huang et al.	2023	Retrospective	53	52.03	MF	Cervical myelopathy	NA	12	ACDF	Unclear	Unclear	Unclear	X-Rays	Cervical	Mix	NO	Fusion was considered according to the following accepted criteria 8 : (1) less than 2 degrees of segmental movement on lateral flexion/extension views, (2) absence of a radiolucent gap between the graft and endplates, and (3) presence of continuous bridging bony trabeculae at the graft endplate interface.	< 2 degrees of segmental movement on lateral flexion/extension views	> 2 degrees of segmental movement on lateral flexion/extension views	VAS, ODI, JOA, Neck Disability Index	92.3	YES	VAS(-), ODI(-), JOA(+), Neck Disability Index(-)
Huang et al.	2023	Retrospective	53	52.03	MF	Cervical myelopathy	NA	12	ACDF	Unclear	Unclear	Unclear	X-Rays	Cervical	Mix	NO	Fusion was considered according to the following accepted criteria 8 : (1) less than 2 degrees of segmental movement on lateral flexion/extension views, (2) absence of a radiolucent gap between the graft and endplates, and (3) presence of continuous bridging bony trabeculae at the graft endplate interface.	absence of a radiolucent gap between the graft and endplates	presence of a radiolucent gap between the graft and endplates	VAS, ODI, JOA, Neck Disability Index	92.3	YES	VAS(-), ODI(-), JOA(+), Neck Disability Index(-)
Huang et al.	2023	Retrospective	53	52.03	MF	Cervical myelopathy	NA	12	ACDF	Unclear	Unclear	Unclear	X-Rays	Cervical	Mix	NO	Fusion was considered according to the following accepted criteria 8 : (1) less than 2 degrees of segmental movement on lateral flexion/extension views, (2) absence of a radiolucent gap between the graft and endplates, and (3) presence of continuous bridging bony trabeculae at the graft endplate interface.	bone bridging	no bone bridging	VAS, ODI, JOA, Neck Disability Index	92.3	YES	VAS(-), ODI(-), JOA(+), Neck Disability Index(-)
Byvaltsev et al.	2023	Retrospective	72	34	MF	Subaxial injury between C3–C7	NA	36	ACCF	YES	Cage	Radiopaque	X-Rays/CT	Cervical	Mix	YES	fusion assessment using Cervical Spine Research Society (CSRS) criteria [17]: (1) inter-spinous processes motion < 1 mm on 150% magnified flection- extension X-rays with > 4 mm of motion at an adjacent non-operated level or (2) the presence of bridging bone across the graft into adjacent endplates and bridging bone outside of the graft or cage and no lucent lines (defined as radiolucent line exte…	inter-spinous processes motion < 1 mm	inter-spinous processes motion > 1 mm	VAS, Neck Disability Index	62.5	YES	VAS(-), Neck Disability Index(-)
Byvaltsev et al.	2023	Retrospective	72	34	MF	Subaxial injury between C3–C7	NA	36	ACCF	YES	Cage	Radiopaque	X-Rays/CT	Cervical	Mix	YES	fusion assessment using Cervical Spine Research Society (CSRS) criteria [17]: (1) inter-spinous processes motion < 1 mm on 150% magnified flection- extension X-rays with > 4 mm of motion at an adjacent non-operated level or (2) the presence of bridging bone across the graft into adjacent endplates and bridging bone outside of the graft or cage and no lucent lines (defined as radiolucent line exte…	> 4 mm of motion at an adjacent non-operated level	< 4 mm of motion at an adjacent non-operated level	VAS, Neck Disability Index	62.5	YES	VAS(-), Neck Disability Index(-)
Byvaltsev et al.	2023	Retrospective	72	34	MF	Subaxial injury between C3–C7	NA	36	ACCF	YES	Cage	Radiopaque	X-Rays/CT	Cervical	Mix	YES	fusion assessment using Cervical Spine Research Society (CSRS) criteria [17]: (1) inter-spinous processes motion < 1 mm on 150% magnified flection- extension X-rays with > 4 mm of motion at an adjacent non-operated level or (2) the presence of bridging bone across the graft into adjacent endplates and bridging bone outside of the graft or cage and no lucent lines (defined as radiolucent line exte…	Bone bridging	no Bone bridging	VAS, Neck Disability Index	62.5	YES	VAS(-), Neck Disability Index(-)
Byvaltsev et al.	2023	Retrospective	72	34	MF	Subaxial injury between C3–C7	NA	36	ACCF	YES	Cage	Radiopaque	X-Rays/CT	Cervical	Mix	YES	fusion assessment using Cervical Spine Research Society (CSRS) criteria [17]: (1) inter-spinous processes motion < 1 mm on 150% magnified flection- extension X-rays with > 4 mm of motion at an adjacent non-operated level or (2) the presence of bridging bone across the graft into adjacent endplates and bridging bone outside of the graft or cage and no lucent lines (defined as radiolucent line exte…	No lucent lines	lucent lines	VAS, Neck Disability Index	62.5	YES	VAS(-), Neck Disability Index(-)
He et al.	2023	Prospective	80	Unclear	Unclear	Systemic metabolic diseases	NA	12	ACDF	NO	Bone graft	Unclear	X-Rays/CT	Cervical	Mix	NO	Bony fusion: Bony fusion is defined as continuous trabecular bone formation on cervical vertebrae reconstruction CT, cervical intervertebral range of motion of full extension and flexion of less than 2° and radiolucency covering the implant’s outer sur- faces of less than 50%	trabecular bone formation on cervical vertebrae	no trabecular bone formation on cervical vertebrae	Neck Disability Index, JOA, VAS, SF-36	Unclear	YES	Neck Disability Index, JOA, VAS, SF-36
He et al.	2023	Prospective	80	Unclear	Unclear	Systemic metabolic diseases	NA	12	ACDF	NO	Bone graft	Unclear	X-Rays/CT	Cervical	Mix	NO	Bony fusion: Bony fusion is defined as continuous trabecular bone formation on cervical vertebrae reconstruction CT, cervical intervertebral range of motion of full extension and flexion of less than 2° and radiolucency covering the implant’s outer sur- faces of less than 50%	range of motion of full extension and flexion <2°	range of motion of full extension and flexion > 2°	Neck Disability Index, JOA, VAS, SF-36	Unclear	YES	Neck Disability Index, JOA, VAS, SF-36
He et al.	2023	Prospective	80	Unclear	Unclear	Systemic metabolic diseases	NA	12	ACDF	NO	Bone graft	Unclear	X-Rays/CT	Cervical	Mix	NO	Bony fusion: Bony fusion is defined as continuous trabecular bone formation on cervical vertebrae reconstruction CT, cervical intervertebral range of motion of full extension and flexion of less than 2° and radiolucency covering the implant’s outer sur- faces of less than 50%	radiolucency covering the implant’s outer sur- faces< 50%	radiolucency covering the implant’s outer sur- faces> 50%	Neck Disability Index, JOA, VAS, SF-36	Unclear	YES	Neck Disability Index(-), JOA(+), VAS(-), SF-36(-)
Xiong et al.	2023	Retrospective	91	52.26	MF	Cervical degenerative disk disease	NA	24.52	ACDF	NO	Cage/Bone graft	Radiopaque	X-Rays/CT	Cervical	Mix	NO	The definition of fusion was as follows [11]: (1) there was no motion between the spinous processes on the lateral flexion–extension X-ray films, (2) there was no radio- lucent gap between the vertebral endplate and the graft and (3) the junction between the graft and the endplate showed trabecular bridging.	no motion between the spinous processes on the lateral flexion–extension X-ray films	motion between the spinous processes on the lateral flexion–extension X-ray films	JOA, VAS	93.5	YES	JOA(+), VAS(-)
Xiong et al.	2023	Retrospective	91	52.26	MF	Cervical degenerative disk disease	NA	24.52	ACDF	NO	Cage/Bone graft	Radiopaque	X-Rays/CT	Cervical	Mix	NO	The definition of fusion was as follows [11]: (1) there was no motion between the spinous processes on the lateral flexion–extension X-ray films, (2) there was no radio- lucent gap between the vertebral endplate and the graft and (3) the junction between the graft and the endplate showed trabecular bridging.	no radio- lucent gap between the vertebral endplate and the graft and	radio- lucent gap between the vertebral endplate and the graft and	JOA, VAS	93.5	YES	JOA(+), VAS(-)
Xiong et al.	2023	Retrospective	91	52.26	MF	Cervical degenerative disk disease	NA	24.52	ACDF	NO	Cage/Bone graft	Radiopaque	X-Rays/CT	Cervical	Mix	NO	The definition of fusion was as follows [11]: (1) there was no motion between the spinous processes on the lateral flexion–extension X-ray films, (2) there was no radio- lucent gap between the vertebral endplate and the graft and (3) the junction between the graft and the endplate showed trabecular bridging.	Trabecular bridging	No Trabecular bridging	JOA, VAS	93.5	YES	JOA(+), VAS(-)
Yang et al.	2023	Retrospective	91	67.5	MF	Spondylolisthesis	NA	28.7	PLIF	NO	3D Printed Titanium Cage/Bone graft	Radiopaque	X-Rays/CT	Lumbar	Mix	NO	Fusion was defined by 2 criteria using the dynamic radiographs and CT scans as follows: 1) a flexioneextension angle of <=5° with no translucency around the cages on the dynamic radio- graph 4,22,23 ; and 2) the formation of a bone bridge between the upper and lower vertebral bodies with no translucency on the sagittal or coronal CT views.	flexioneextension angle of <=5°	flexioneextension angle of >5°	VAS, ODI	92.9	YES	VAS(-), ODI(-)
Yang et al.	2023	Retrospective	59	70.5	MF	Spondylolisthesis	NA	45.8	PLIF	NO	PEEK cage/ Bone graft	Radiolucent	X-Rays/CT	Lumbar	Mix	NO	Fusion was defined by 2 criteria using the dynamic radiographs and CT scans as follows: 1) a flexioneextension angle of <=5° with no translucency around the cages on the dynamic radio- graph 4,22,23 ; and 2) the formation of a bone bridge between the upper and lower vertebral bodies with no translucency on the sagittal or coronal CT views.	no translucency around the cages	translucency around the cages	VAS, ODI	82.3	YES	VAS(-), ODI(-)
Yang et al.	2023	Retrospective	59	70.5	MF	Spondylolisthesis	NA	45.8	PLIF	NO	PEEK cage/ Bone graft	Radiolucent	X-Rays/CT	Lumbar	Mix	NO	Fusion was defined by 2 criteria using the dynamic radiographs and CT scans as follows: 1) a flexioneextension angle of <=5° with no translucency around the cages on the dynamic radio- graph 4,22,23 ; and 2) the formation of a bone bridge between the upper and lower vertebral bodies with no translucency on the sagittal or coronal CT views.	bone bridge	No bone bridge	VAS, ODI	82.3	YES	VAS(-), ODI(-)
Ishihara et al.	2023	Retrospective	8	69.1	MF	adult idiopathic scoliosis	NA	24	LLIF	YES	Cage/Bone graft	Radiopaque	CT	Lumbar	Multi level	NO	Bone fusion was evaluated by reconstructing a three-dimensional CT image. Bone fusion was defined as complete intervertebral bridging or trabecular continuity within the cage and vertebral endplate on the three- dimensional CT image.	Bone bridging	No bone bridge	VAS, ODI	100.0	NO	VAS(-), ODI(-)
Ishihara et al.	2023	Retrospective	8	69.1	MF	adult idiopathic scoliosis	NA	24	LLIF	YES	Cage/Bone graft	Radiopaque	CT	Lumbar	Multi level	NO	Bone fusion was evaluated by reconstructing a three-dimensional CT image. Bone fusion was defined as complete intervertebral bridging or trabecular continuity within the cage and vertebral endplate on the three- dimensional CT image.	Trabecular continuity	No trabecular continuity	VAS, ODI	100.0	NO	VAS(-), ODI(-)
Sousa et al.	2023	Prospective	5	50	MF	Degenerative disk disease	NA	24	iLIF	YES	Cage	Radiopaque	Unclear	Lumbar	Multi level	NO	Unclear	Unclear	Unclear	VAS, ODI	100	NO	VAS(-), ODI(-)
Li et al.	2023	Retrospective	50	24.00	MF	Lumbar spondylolysis	NA	56.76	Unclear	YES	Cage/Bone graft	Radiopaque	CT	Lumbar	Single level	NO	The presence of trabeculation (the pattern of interconnecting bone struts) and bone bridging between cages and adjacent endplates, along with the absence of excessive translational motion (<3 mm) and angular motion (<5_x000E_), are indicators that fusion has occurred. In addition, the absence of a radio- lucent gap (a region of low density on an X-ray image) between the cages and endplates is als…	bone bridging	no bone bridging	VAS, ODI	88.0	YES	VAS(-), ODI(-)
Li et al.	2023	Retrospective	50	24.00	MF	Lumbar spondylolysis	NA	56.76	Unclear	YES	Cage/Bone graft	Radiopaque	CT	Lumbar	Single level	NO	The presence of trabeculation (the pattern of interconnecting bone struts) and bone bridging between cages and adjacent endplates, along with the absence of excessive translational motion (<3 mm) and angular motion (<5_x000E_), are indicators that fusion has occurred. In addition, the absence of a radio- lucent gap (a region of low density on an X-ray image) between the cages and endplates is als…	absence of excessive translational motion (<3 mm)	presence of excessive translational motion (>3 mm)	VAS, ODI	88.0	YES	VAS(-), ODI(-)
Li et al.	2023	Retrospective	50	24.00	MF	Lumbar spondylolysis	NA	56.76	Unclear	YES	Cage/Bone graft	Radiopaque	CT	Lumbar	Single level	NO	The presence of trabeculation (the pattern of interconnecting bone struts) and bone bridging between cages and adjacent endplates, along with the absence of excessive translational motion (<3 mm) and angular motion (<5_x000E_), are indicators that fusion has occurred. In addition, the absence of a radio- lucent gap (a region of low density on an X-ray image) between the cages and endplates is als…	absence of excessive angular motion (<5°)	presence of excessive angular motion (>5°)	VAS, ODI	88.0	YES	VAS(-), ODI(-)
Li et al.	2023	Retrospective	50	24.00	MF	Lumbar spondylolysis	NA	56.76	Unclear	YES	Cage/Bone graft	Radiopaque	CT	Lumbar	Single level	NO	The presence of trabeculation (the pattern of interconnecting bone struts) and bone bridging between cages and adjacent endplates, along with the absence of excessive translational motion (<3 mm) and angular motion (<5_x000E_), are indicators that fusion has occurred. In addition, the absence of a radio- lucent gap (a region of low density on an X-ray image) between the cages and endplates is als…	absence of radiolucent gap	presence of radiolucent gap	VAS, ODI	88.0	YES	VAS(-), ODI(-)
Zhang et al.	2023	Retrospective	48	61.4	MF	Lumbar stenosis	NA	11.7	SA-LLIF	NO	Cage/Bone graft	Radiopaque	X-Rays/CT	Lumbar	Single level	NO	X-rays and CT scanning were used to evaluate fusion. Fusion was defined as bridging bone observed between vertebral bodies and implants, less than 5◦ of angular motion, less than or equal to 3 mm of translation, and an absence of radiolucent lines around more than 50% of either of the implant surfaces	bone bridging	no bone bridging	VAS, ODI	89.5	YES	VAS(-), ODI(-)
Zhang et al.	2023	Retrospective	48	61.4	MF	Lumbar stenosis	NA	11.7	SA-LLIF	NO	Cage/Bone graft	Radiopaque	X-Rays/CT	Lumbar	Single level	NO	X-rays and CT scanning were used to evaluate fusion. Fusion was defined as bridging bone observed between vertebral bodies and implants, less than 5◦ of angular motion, less than or equal to 3 mm of translation, and an absence of radiolucent lines around more than 50% of either of the implant surfaces	absence of excessive angular motion (<5°)	presence of excessive angular motion (>5°)	VAS, ODI	89.5	YES	VAS(-), ODI(-)
Zhang et al.	2023	Retrospective	48	61.4	MF	Lumbar stenosis	NA	11.7	SA-LLIF	NO	Cage/Bone graft	Radiopaque	X-Rays/CT	Lumbar	Single level	NO	X-rays and CT scanning were used to evaluate fusion. Fusion was defined as bridging bone observed between vertebral bodies and implants, less than 5◦ of angular motion, less than or equal to 3 mm of translation, and an absence of radiolucent lines around more than 50% of either of the implant surfaces	absence of excessive translational motion (<=3 mm)	presence of excessive translational motion (>3 mm)	VAS, ODI	89.5	YES	VAS(-), ODI(-)
Zhang et al.	2023	Retrospective	48	61.4	MF	Lumbar stenosis	NA	11.7	SA-LLIF	NO	Cage/Bone graft	Radiopaque	X-Rays/CT	Lumbar	Single level	NO	X-rays and CT scanning were used to evaluate fusion. Fusion was defined as bridging bone observed between vertebral bodies and implants, less than 5◦ of angular motion, less than or equal to 3 mm of translation, and an absence of radiolucent lines around more than 50% of either of the implant surfaces	absence of radiolucent gap	presence of radiolucent gap	VAS, ODI	89.5	YES	VAS(-), ODI(-)
Liu et al.	2023	Retrospective	15	62.8	MF	Severe Lumbar stenosis	NA	23.1	OLIF	YES	Cage/Bone graft	Radiopaque	CT	Lumbar	Multi level	NO	Unclear	Unclear	Unclear	VAS, ODI	100	NO	VAS(-), ODI(-)
Park et al.	2023	Retrospective	254	64.20	MF	Degenerative spondylolisthesis	NA	12	PLIF	YES	Cage/Bone graft	Radiopaque	X-Rays/CT	Lumbar	Mix	NO	The fusion was evaluated using radiography and CT. On radiography, solid fusion was defined when the differ- ence between extension and flexion was less than 5 ̊. On CT, solid fusion was defined when the upper and lower vertebral bodies were connected by the trabecular bone (bone bridge formation)	Difference between extension and flexion<5°	Difference between extension and flexion>5°	VAS, ODI, SF-36	93.21	YES	VAS(-), ODI(-), SF-36(-)
Park et al.	2023	Retrospective	254	64.20	MF	Degenerative spondylolisthesis	NA	12	PLIF	YES	Cage/Bone graft	Radiopaque	X-Rays/CT	Lumbar	Mix	NO	The fusion was evaluated using radiography and CT. On radiography, solid fusion was defined when the differ- ence between extension and flexion was less than 5 ̊. On CT, solid fusion was defined when the upper and lower vertebral bodies were connected by the trabecular bone (bone bridge formation)	bone bridging	no bone bridging	VAS, ODI, SF-36	93.21	YES	VAS(-), ODI(-), SF-36(-)
Guo et al.	2023	Retrospective	49	64.15	MF	Lumbar spondylolisthesis	NA	24	TLIF	YES	Cage/Bone graft	Radiopaque	CT	Lumbar	Mix	YES	Suk classification	-	-	VAS, ODI	96.2	YES	VAS(-), ODI(-)
Singh et al.	2024	Prospective	179	65.3	MF	Adult spine deformity	NA	52.8	LLIF	YES	Unclear	Unclear	X-Rays/CT	Thoracic/Lumbar	Multi Level	NO	Radiographic findings suggesting pseudoarthrosis: 1. Inadequate consolidation of the disc space without bridging trabecular bone at the margins of the spacer or failure of graft incorporation into the vertebral endplates. 2. Loss of fixation such as implant fracture, or a lucent halo around pedicle screws 3. Progression of radiographic deformity. 4. Progressive spacer device subsidence and spacer…	bone bridging	no bone bridging	Unclear	94.5	YES	LLIF along with rhBMP-2 can achieve high fusion rates in multi-segmental ASD surgeries.
Singh et al.	2024	Prospective	179	65.3	MF	Adult spine deformity	NA	52.8	LLIF	YES	Unclear	Unclear	X-Rays/CT	Thoracic/Lumbar	Multi Level	NO	Radiographic findings suggesting pseudoarthrosis: 1. Inadequate consolidation of the disc space without bridging trabecular bone at the margins of the spacer or failure of graft incorporation into the vertebral endplates. 2. Loss of fixation such as implant fracture, or a lucent halo around pedicle screws 3. Progression of radiographic deformity. 4. Progressive spacer device subsidence and spacer…	bone bridging	failure of graft incorporation into the vertebral endplates.	Unclear	94.5	YES	LLIF along with rhBMP-2 can achieve high fusion rates in multi-segmental ASD surgeries.
Singh et al.	2024	Prospective	179	65.3	MF	Adult spine deformity	NA	52.8	LLIF	YES	Unclear	Unclear	X-Rays/CT	Thoracic/Lumbar	Multi Level	NO	Radiographic findings suggesting pseudoarthrosis: 1. Inadequate consolidation of the disc space without bridging trabecular bone at the margins of the spacer or failure of graft incorporation into the vertebral endplates. 2. Loss of fixation such as implant fracture, or a lucent halo around pedicle screws 3. Progression of radiographic deformity. 4. Progressive spacer device subsidence and spacer…	no lucent halo around pedicle screws	lucent halo around pedicle screws	Unclear	94.5	YES	LLIF along with rhBMP-2 can achieve high fusion rates in multi-segmental ASD surgeries.
Singh et al.	2024	Prospective	179	65.3	MF	Adult spine deformity	NA	52.8	LLIF	YES	Unclear	Unclear	X-Rays/CT	Thoracic/Lumbar	Multi Level	NO	Radiographic findings suggesting pseudoarthrosis: 1. Inadequate consolidation of the disc space without bridging trabecular bone at the margins of the spacer or failure of graft incorporation into the vertebral endplates. 2. Loss of fixation such as implant fracture, or a lucent halo around pedicle screws 3. Progression of radiographic deformity. 4. Progressive spacer device subsidence and spacer…	no implant fracture	implant fracture	Unclear	94.5	YES	LLIF along with rhBMP-2 can achieve high fusion rates in multi-segmental ASD surgeries.
Singh et al.	2024	Prospective	179	65.3	MF	Adult spine deformity	NA	52.8	LLIF	YES	Unclear	Unclear	X-Rays/CT	Thoracic/Lumbar	Multi Level	NO	Radiographic findings suggesting pseudoarthrosis: 1. Inadequate consolidation of the disc space without bridging trabecular bone at the margins of the spacer or failure of graft incorporation into the vertebral endplates. 2. Loss of fixation such as implant fracture, or a lucent halo around pedicle screws 3. Progression of radiographic deformity. 4. Progressive spacer device subsidence and spacer…	no implant fracture	Progression of radiographic deformity	Unclear	94.5	YES	LLIF along with rhBMP-2 can achieve high fusion rates in multi-segmental ASD surgeries.
Singh et al.	2024	Prospective	179	65.3	MF	Adult spine deformity	NA	52.8	LLIF	YES	Unclear	Unclear	X-Rays/CT	Thoracic/Lumbar	Multi Level	NO	Radiographic findings suggesting pseudoarthrosis: 1. Inadequate consolidation of the disc space without bridging trabecular bone at the margins of the spacer or failure of graft incorporation into the vertebral endplates. 2. Loss of fixation such as implant fracture, or a lucent halo around pedicle screws 3. Progression of radiographic deformity. 4. Progressive spacer device subsidence and spacer…	no spacer migration.	spacer migration.	Unclear	94.5	YES	LLIF along with rhBMP-2 can achieve high fusion rates in multi-segmental ASD surgeries.
Singh et al.	2024	Prospective	179	65.3	MF	Adult spine deformity	NA	52.8	LLIF	YES	Unclear	Unclear	X-Rays/CT	Thoracic/Lumbar	Multi Level	NO	Radiographic findings suggesting pseudoarthrosis: 1. Inadequate consolidation of the disc space without bridging trabecular bone at the margins of the spacer or failure of graft incorporation into the vertebral endplates. 2. Loss of fixation such as implant fracture, or a lucent halo around pedicle screws 3. Progression of radiographic deformity. 4. Progressive spacer device subsidence and spacer…	presence of bone trabeculations across fusion levels	Absence of bone trabeculations across fusion levels	Unclear	94.5	YES	LLIF along with rhBMP-2 can achieve high fusion rates in multi-segmental ASD surgeries.
Singh et al.	2024	Prospective	179	65.3	MF	Adult spine deformity	NA	52.8	LLIF	YES	Unclear	Unclear	X-Rays/CT	Thoracic/Lumbar	Multi Level	NO	Radiographic findings suggesting pseudoarthrosis: 1. Inadequate consolidation of the disc space without bridging trabecular bone at the margins of the spacer or failure of graft incorporation into the vertebral endplates. 2. Loss of fixation such as implant fracture, or a lucent halo around pedicle screws 3. Progression of radiographic deformity. 4. Progressive spacer device subsidence and spacer…	No Bone lucency at graft-vertebral body junction.	Bone lucency at graft-vertebral body junction.	Unclear	94.5	YES	LLIF along with rhBMP-2 can achieve high fusion rates in multi-segmental ASD surgeries.
Hamel et al.	2024	Prospective	144	58.5	MF	Disk herniation recurrence	NA	90	UNILIF	YES	Cage	Radiopaque	X-Rays/CT	Lumbar	Single level	YES	Lenke	-	-	SF-12, ODI, VAS	98.6	NO	SF-12(+), ODI(-), VAS(-)
Wang et al.	2024	Retrospective	24	53.08	MF	Cervical spondylosis	NA	13.92	ACXF	YES	Cage/Bone graft	Radiolucent	X-Rays/CT	Cervical	Mix	NO	Solid bony fusion was defined as the presence of a new trabecular bony bridge or FSU ROM observed from dynamic lateral radiographs was less than 2°	bone bridging	No bone bridging	Neck Disability Index, VAS, JOA	87.5	YES	Neck Disability Index(-), VAS(-), JOA(+)
Wang et al.	2024	Retrospective	33	54.82	MF	Cervical spondylosis	NA	15.64	ACCF	YES	Cage/Bone graft	Radiolucent	X-Rays/CT	Cervical	Mix	NO	Solid bony fusion was defined as the presence of a new trabecular bony bridge or FSU ROM observed from dynamic lateral radiographs was less than 2°	Functional Spinal Unit Range of Motion < 2°	Functional Spinal Unit Range of Motion > 2°	Neck Disability Index, VAS, JOA	90.9	YES	Neck Disability Index(-), VAS(-), JOA(+)
Wang et al.	2024	Retrospective	33	54.82	MF	Cervical spondylosis	NA	15.64	ACCF	YES	Cage/Bone graft	Radiolucent	X-Rays/CT	Cervical	Mix	NO	Solid bony fusion was defined as the presence of a new trabecular bony bridge or FSU ROM observed from dynamic lateral radiographs was less than 2°	Functional Spinal Unit Range of Motion < 2°	Dysphagia	Neck Disability Index, VAS, JOA	90.9	YES	Neck Disability Index(-), VAS(-), JOA(+)
Rezvani et al.	2024	Prospective	92	55.07	MF	Spondylodiscitis	Hypertension disease, Diabetes mellitus, Chronic renal failure, Chronic heart disease, Cancer, Stroke, Asthma, Rheumatoid arthritis, Urinary tract infection, Brucellosis, Tuberculosis, Endocarditis	30	Unclear	YES	Cage/Bone graft/BMA	Radiopaque	Unclear	Cervical/Thoracic/Lumbar	Mix	Unclear	Unclear	Unclear	Unclear	ODI	0.92	YES	ODI
Okamoto et al.	2024	Retrospective	200	NA	MF	lumbar degenerative disease	NA	12	PLIF	YES	PEEK Cage/Bone graft	Radiolucent	X-Rays/CT	Lumbar	Single level	NO	Bony fusion status was assessed using 3D-CT 12 months after sur- gery. We defined fusion status based on previously reported criteria [16–18]: (1) complete fusion: continuous bony bridging was observed; (2) incomplete fusion: partial bony bridging was observed but was not completed; and (3) non-fusion: no obvious bony bridging was observed	bone bridging	No bone bridging	SF-12, ODI, NRS	72.6	YES	SF-12, ODI, NRS
Guo et al.	2024	Retrospective	55	21.1	MF	lumbar spondylolysis	NA	24.8	Unclear	YES	Bone graft	Radiopaque	CT	Lumbar	Mix	NO	Criteria for fusion of spondylolysis were a bridging bone across the defect area on axial view of last follow-up CT.	bone bridging	No bone bridging	VAS, ODI, JOA	84.2	NO	VAS,(-) ODI(-), JOA(+)
Capo et al.	2024	Prospective	104	57.8	MF	Degenerative spondylolisthesis	NA	12	PLIF	YES	Cage/Bone graft	Radiopaque	CT	Lumbar	Mix	NO	Successful fusion was assessed on the postop CT scan at 1 year and was defined as the presence of bridging trabec- ular bone between the fused vertebrae, and the absence of any radiolucent zones spanning > 50% of the implant-ver- tebral interface.	bone bridging	No bone bridging	ODI, VAS	95.0	YES	ODI(-), VAS(-)
Capo et al.	2024	Prospective	104	57.8	MF	Degenerative spondylolisthesis	NA	12	PLIF	YES	Cage/Bone graft	Radiopaque	CT	Lumbar	Mix	NO	Successful fusion was assessed on the postop CT scan at 1 year and was defined as the presence of bridging trabec- ular bone between the fused vertebrae, and the absence of any radiolucent zones spanning > 50% of the implant-ver- tebral interface.	absence of radiolucent zones spanning > 50% of the implant-vertebral interface	presence of radiolucent zones spanning > 50% of the implant-vertebral interface	ODI, VAS	95.0	YES	ODI(-), VAS(-)
Levy et al.	2024	Retrospective	60	54.1	MF	Spondylolisthesis	NA	12	ALIF	YES	Cage/Bone graft	Radiopaque	CT	Lumbar	Single level	NO	Fusion was defined as bony bridging between vertebrae with an absence of continuous radiolucent lines between endplates	bone bridging	No bone bridging	-	95	YES	ALIF with UPSF can be considered to increase opera- tive efficiency without compromising construct stability or postoperative outcomes.
Levy et al.	2024	Retrospective	60	54.1	MF	Spondylolisthesis	NA	12	ALIF	YES	Cage/Bone graft	Radiopaque	CT	Lumbar	Single level	NO	Fusion was defined as bony bridging between vertebrae with an absence of continuous radiolucent lines between endplates	absence of continuous radiolucent lines between endplates	absence of continuous radiolucent lines between endplates	-	95	YES	ALIF with UPSF can be considered to increase opera- tive efficiency without compromising construct stability or postoperative outcomes.
Lansford et al.	2024	Prospective	252	58.3	MF	Unclear	NA	24	PLIF	YES	Bone graft	Unclear	X-Rays/CT	Lumbar	Mix	NO	Fusion was defined as (1) the presence of bridging bone across the adjacent endplates on thin-cut computed tomography (CT) images, (2) lack of angular and translational motion (<3° and <3 mm, respectively) on Quantitative Motion Analysis (QMA), and (3) a com- posite of bridging bone and QMA. Patients undergoing 2- level procedures had to demonstrate fusion at both levels to be considered a fusion…	Bone bridging	No Bone bridging	ODI, VAS	98.9	YES	ODI(-), VAS(-)
Lansford et al.	2024	Prospective	252	58.3	MF	Unclear	NA	24	PLIF	YES	Bone graft	Unclear	X-Rays/CT	Lumbar	Mix	NO	Fusion was defined as (1) the presence of bridging bone across the adjacent endplates on thin-cut computed tomography (CT) images, (2) lack of angular and translational motion (<3° and <3 mm, respectively) on Quantitative Motion Analysis (QMA), and (3) a com- posite of bridging bone and QMA. Patients undergoing 2- level procedures had to demonstrate fusion at both levels to be considered a fusion…	angular motion <3°	angular motion >3°	ODI, VAS	98.9	YES	ODI(-), VAS(-)
Lansford et al.	2024	Prospective	252	58.3	MF	Unclear	NA	24	PLIF	YES	Bone graft	Unclear	X-Rays/CT	Lumbar	Mix	NO	Fusion was defined as (1) the presence of bridging bone across the adjacent endplates on thin-cut computed tomography (CT) images, (2) lack of angular and translational motion (<3° and <3 mm, respectively) on Quantitative Motion Analysis (QMA), and (3) a com- posite of bridging bone and QMA. Patients undergoing 2- level procedures had to demonstrate fusion at both levels to be considered a fusion…	translational motion < 3mm	translational motion > 3mm	ODI, VAS	98.9	YES	ODI(-), VAS(-)
Ali et al.	2024	Retrospective	60	42.2	MF	Degenerative spondylolisthesis	NA	24.91	TLIF	YES	PEEK cage	Radiolucent	CT	Lumbar	Single level	MOD	bridwell	-	-	ODI, VAS	99.9	YES	ODI(-), VAS(-)
Ali et al.	2024	Retrospective	60	40.4	MF	Degenerative spondylolisthesis	NA	25.15	MIS-TLIF	YES	cage	Radiopaque	CT	Lumbar	Single level	MOD	bridwell	-	-	ODI, VAS	99.9	YES	ODI(-), VAS(-)
Noguchi et al.	2024	Prospective	13	NA	MF	Degenerative kyphoscoliosis	NA	12	LLIF	NO	PEEK Cage/Bone graft	Radiolucent	CT	Lumbar	Single level	NO	“Intervertebral bone fusion” was defined as continuity between the artificial bone in the cage and the upper and lower vertebral endplates	bone continuity between cage and endplates	no bone continuity between cage and endplates	JOI, VAS, ODI	60.9	YES	JOI(+), VAS(-), ODI(-)
Fan et al.	2024	Retrospective	162	55.4	MF	single-segment lumbar degenerative lesions	NA	12	MIS-TLIF	YES	cage	Radiopaque	CT	Lumbar	Single level	YES	Bridwell	-	-	VAS, ODI	12.8	YES	VAS(-), ODI(-)
Huang et al.	2024	Retrospective	186	53.18	MF	Cervical degenerative disc disease	NA	12	ACDF	YES	cage	Radiopaque	X-Rays/CT	Cervical	Single level	NO	The fusion rate (FR) was evaluated by flexion-extension and neutral X-rays and CT scans of the cervical spine. The fusion was considered based on the pres- ence of bridging bone, absence of lucencies at the implant- bone interface, and lack of motion on flexion/extension films	bone bridging	no bone bridging	JOA, Neck disability Index, VAS	95.9	YES	JOA(+), Neck disability Index(-), VAS(-)
Huang et al.	2024	Retrospective	186	53.18	MF	Cervical degenerative disc disease	NA	12	ACDF	YES	cage	Radiopaque	X-Rays/CT	Cervical	Single level	NO	The fusion rate (FR) was evaluated by flexion-extension and neutral X-rays and CT scans of the cervical spine. The fusion was considered based on the pres- ence of bridging bone, absence of lucencies at the implant- bone interface, and lack of motion on flexion/extension films	absence of lucencies	presence of lucencies	JOA, Neck disability Index, VAS	95.9	YES	JOA(+), Neck disability Index(-), VAS(-)
Huang et al.	2024	Retrospective	186	53.18	MF	Cervical degenerative disc disease	NA	12	ACDF	YES	cage	Radiopaque	X-Rays/CT	Cervical	Single level	NO	The fusion rate (FR) was evaluated by flexion-extension and neutral X-rays and CT scans of the cervical spine. The fusion was considered based on the pres- ence of bridging bone, absence of lucencies at the implant- bone interface, and lack of motion on flexion/extension films	lack of motion on flexion/extension	no lack of motion on flexion/extension	JOA, Neck disability Index, VAS	95.9	YES	JOA(+), Neck disability Index(-), VAS(-)
Yang et al.	2024	Retrospective	18	52.6	MF	Lumbar degenerative diseases	NA	12	TLIF	YES	Cage/Bone graft	Radiopaque	X-Rays/CT	Lumbar	Single level	NO	Bridwell	-	-	VAS, ODI	100.0	NO	VAS(-), ODI(-)
ElSheikh et al.	2024	Prospective	60	Unclear	Unclear	Lumbar degenerative diseases	NA	12	PLIF	YES	Cage/Bone graft	Radiopaque	Unclear	Lumbar	Single level	Unclear	Unclear	Unclear	Unclear	-	86.6	YES	our study recommends unilateral short- segment fixation as an appropriate choice in selected cases.
Kim et al.	2024	Retrospective	15	69.5	MF	Spondylolisthesis	NA	12	TLIF	YES	Cage/Bone graft	Radiopaque	CT	Lumbar	Single level	YES	Bridewell	-	-	VAS, ODI	93.3	YES	VAS(-), ODI(-)
Yang et al.	2024	Retrospective	165	71.2	MF	Lumbar stenosis	hypertension, diabetes mellitus	Unclear	OLIF	YES	PEEK cage/bone graft	Radiolucent	CT	Lumbar	Single level	MOD	Bridwell	-	-	VAS, ODI	0.84	YES	VAS(-), ODI(-)
Wu et al.	2024	Prospective	96	Unclear	MF	Degenerative lumbar spinal stenosis	NA	12	TLIF	YES	Cage/Bone graft	Radiopaque	CT	Lumbar	Single level	YES	Bridwell	-		VAS, ODI	Unclear	YES	VAS(-), ODI(-)
Li et al.	2024	Retrospective	48	57.42	MF	Spinal stenosis	NA	86.15	Unclear	Unclear	PEEK cage/bone graft	Radiolucent	X-Rays/CT	Lumbar	Multi level	NO	The presence of trabeculation (the pattern of interconnecting bone struts) and bone bridging between cages and adjacent endplates, along with the absence of excessive translational motion (<3 mm) and angular motion (<5_x000E_) on X-ray images, are signs of bone fusion. In addition, the absence of a adiolucent gap (a region of low density on an x-ray image) between the cages and endplates is also …	bone bridging	no bone bridging	VAS, ODI	95.83	YES	VAS(-), ODI(-)
Li et al.	2024	Retrospective	48	57.42	MF	Spinal stenosis	NA	86.15	Unclear	Unclear	PEEK cage/bone graft	Radiolucent	X-Rays/CT	Lumbar	Multi level	NO	The presence of trabeculation (the pattern of interconnecting bone struts) and bone bridging between cages and adjacent endplates, along with the absence of excessive translational motion (<3 mm) and angular motion (<5°) on X-ray images, are signs of bone fusion. In addition, the absence of a adiolucent gap (a region of low density on an x-ray image) between the cages and endplates is also a sign…	absence of excessive translational motion (<3 mm)	excessive translational motion (>3 mm)	VAS, ODI	95.83	YES	VAS(-), ODI(-)
Li et al.	2024	Retrospective	48	57.42	MF	Spinal stenosis	NA	86.15	Unclear	Unclear	PEEK cage/bone graft	Radiolucent	X-Rays/CT	Lumbar	Multi level	NO	The presence of trabeculation (the pattern of interconnecting bone struts) and bone bridging between cages and adjacent endplates, along with the absence of excessive translational motion (<3 mm) and angular motion (<5°) on X-ray images, are signs of bone fusion. In addition, the absence of a adiolucent gap (a region of low density on an x-ray image) between the cages and endplates is also a sign…	absence of excessive angular motion (<5°)	excessive angular motion (>5°)	VAS, ODI	95.83	YES	VAS(-), ODI(-)
Stempels et al.	2024	Prospective	100	57.2	MF	Unclear	NA	12	PLF	NO	Bone graft	NA	CT	Lumbar	Mix	NO	fusion was evaluated in- dependently by 2 spine surgeons blinded to the treatment sides using the previously developed assessment method based on Christensen (2001) and Carreon (2007).	-	-	VAS, ODI	83	YES	VAS(-), ODI(-)
Singhatanadgige et al.	2022	Prospective	41	64.12	MF	Spondylolisthesis	NA	12	TLIF	NO	PEEK cage/bone graft	Radiolucent	CT	Lumbar	Mix	NO	The fusion was defined by the presence of bridging bone between the implant and the corresponding superior and inferior vertebral endplates from CT	bone bridging	no bone bridging	VAS, ODI	76.0	YES	VAS(-), ODI(-)
Singhatanadgige et al.	2022	Prospective	41	64.12	MF	Spondylolisthesis	NA	12	TLIF	NO	Cage/Bone graft	Radiopaque	CT	Lumbar	Mix	NO	The fusion was defined by the presence of bridging bone between the implant and the corresponding superior and inferior vertebral endplates from CT	bone bridging	no bone bridging	VAS, ODI	91.8	YES	VAS(-), ODI(-)
Jover-Mendiola et al.	2023	Prospective	54	63.3	MF	Degenerative disc disease	NA	48	O-TLIF	YES	Cage/Bone graft	Radiopaque	CT	Lumbar	Mix	YES	Bridwell	-	-	VAS, ODI	98.2	YES	VAS(-), ODI(-)
Jover-Mendiola et al.	2023	Prospective	55	59.9	MF	Degenerative disc disease	NA	48	MI-TLIF	YES	Cage/Bone graft	Radiopaque	CT	Lumbar	Mix	YES	Bridwell	-	-	VAS, ODI	98.1	YES	VAS(-), ODI(-)
You et al.	2023	Retrospective	12	68.3	MF	Lumbar degenerative disease	NA	7.6	BE-EFLIF	YES	Cage/Bone graft	Radiopaque	Unclear	Lumbar	single level	Unclear	Unclear	Unclear	Unclear	ODI, VAS	Unclear	YES	ODI(-), VAS(-)
El-Olemy et al.	2022	Prospective	21	43.62	MF	Lumbar spondylolisthesis	NA	Unclear	PLF	YES	Bone graft	Radiopaque	Unclear	Unclear	Unclear	Unclear	Unclear	Unclear	Unclear	ODI, VAS	Unclear	YES	ODI(-), VAS(-)
El-Olemy et al.	2022	Prospective	21	42.48	MF	Lumbar spondylolisthesis	NA	Unclear	PLIF	YES	Cage/Bone graft	Radiolucent	Unclear	Unclear	Unclear	Unclear	Unclear	Unclear	Unclear	ODI, VAS	Unclear	YES	ODI(-), VAS(-)
Izeki et al.	2022	Retrospective	100	63.7	MF	Spondylolisthesis	NA	12	MIS-TLIF	NO	Cage	Radiopaque	X-Rays	Lumbar	single level	NO	The spinal fusion was evaluated by computed tomography images and flexion-extension radiographs 12 months after the operation. Fusion was defined by less than 3-mm translation and 5° angular motion on the flexion-extension radiographs as well as complete bone bridging between the end plates on the computed tomography image	< 3-mm translation	> 3-mm translation	ODI, VAS	91.84	YES	ODI(-), VAS(-)
Izeki et al.	2022	Retrospective	100	63.7	MF	Spondylolisthesis	NA	12	MIS-TLIF	NO	Cage	Radiopaque	X-Rays	Lumbar	single level	NO	The spinal fusion was evaluated by computed tomography images and flexion-extension radiographs 12 months after the operation. Fusion was defined by less than 3-mm translation and 5° angular motion on the flexion-extension radiographs as well as complete bone bridging between the end plates on the computed tomography image	< 5° angular motion	> 5° angular motion	ODI, VAS	91.84	YES	ODI(-), VAS(-)
Kim et al.	2022	Retrospective	40	59.17	MF	Spondylolisthesis	NA	12	MIS-TLIF	YES	PEEK cage/Bone graft	Radiolucent	CT	Lumbar	single level	YES	Bridwell	-	-	ODI, VAS	95.0	YES	ODI(-), VAS(-)
Kim et al.	2022	Retrospective	43	58.53	MF	Spondylolisthesis	NA	12	MIS-TLIF	YES	Cage/Bone graft	Radiopaque	CT	Lumbar	single level	YES	Bridwell	-	-	ODI, VAS	93.0	YES	ODI(-), VAS(-)
Villavicencio et al.	2022	Prospective	121	59.9	MF	Spondylolisthesis	NA	24	TLIF	NO	PEEK cage/Bone graft	Radiolucent	X-Rays/CT	Lumbar	Mix	NO	Radiographic fusion was defined as the presence of bridging bone in front of or through the radiolu- cent cage (PEEK group) or allograft incorporation into the surrounding bone (cortical allograft group) and the absence of a radiolucent gap between the endplates and lucencies surrounding hardware. In addition, there was no more than 3 mm of translation and less than 5 degrees of angular movement …	Bone bridging	No Bone bridging	ODI, VAS, SF-36	97.5	YES	ODI(-), VAS(-), SF-36(+)
Villavicencio et al.	2022	Prospective	121	59.9	MF	Spondylolisthesis	NA	24	TLIF	NO	PEEK cage/Bone graft	Radiolucent	X-Rays/CT	Lumbar	Mix	NO	Radiographic fusion was defined as the presence of bridging bone in front of or through the radiolu- cent cage (PEEK group) or allograft incorporation into the surrounding bone (cortical allograft group) and the absence of a radiolucent gap between the endplates and lucencies surrounding hardware. In addition, there was no more than 3 mm of translation and less than 5 degrees of angular movement …	< 3-mm translation	> 3-mm translation	ODI, VAS, SF-36	97.5	YES	ODI(-), VAS(-), SF-36(+)
Villavicencio et al.	2022	Prospective	121	59.9	MF	Spondylolisthesis	NA	24	TLIF	NO	PEEK cage/Bone graft	Radiolucent	X-Rays/CT	Lumbar	Mix	NO	Radiographic fusion was defined as the presence of bridging bone in front of or through the radiolu- cent cage (PEEK group) or allograft incorporation into the surrounding bone (cortical allograft group) and the absence of a radiolucent gap between the endplates and lucencies surrounding hardware. In addition, there was no more than 3 mm of translation and less than 5 degrees of angular movement …	< 5° angular motion	> 5° angular motion	ODI, VAS, SF-36	97.5	YES	ODI(-), VAS(-), SF-36(+)
Mohi Eldin et al.	2021	Prospective	15	45.13	MF	Degenerative spondylolisthesis	NA	12	TLIF	YES	Cage/Bone graft	Radiopaque	CT	Lumbar	Single level	YES	Brantigan	-	-	VAS	46.7	YES	VAS(-)
Mohi Eldin et al.	2021	Prospective	15	44.05	MF	Degenerative spondylolisthesis	NA	12	TLIF	YES	Cage/PRP	Radiopaque	CT	Lumbar	Single level	YES	Brantigan	-	-	VAS	78.6	YES	VAS(-)
Mohi Eldin et al.	2021	Prospective	15	47.4	MF	Degenerative spondylolisthesis	NA	12	TLIF	YES	Cage/PRF	Radiopaque	CT	Lumbar	Single level	YES	Brantigan	-	-	VAS	73.3	YES	VAS(-)
Oba et al.	2020	Prospective	104	72.5	MF	Lumbar degenerative disease	NA	6	M-LIF	YES	Cage/Bone graft	Radiopaque	CT	Lumbar	Multi level	YES	Bridwell	-	-	ODI, JOA	46.8	YES	ODI(-), JOA(+)
Xue et al.	2021	Retrospective	14	65.2	MF	Adjacent segment diseas	NA	12	CBT	NO	NA	Radiopaque	CT	Lumbar	Single level	YES	Brantigan	-	-	VAS, ODI, JOA	92.9	NO	VAS(-), ODI(-), JOA(+)
Woodward et al.	2021	Retrospective	69	63.4	MF	Spondylolisthesis	NA	12	TLIF	YES	Cage/Bone graft	Radiopaque	X-Rays	Lumbar	Mix	NO	Arthrodesis was evaluated by the presence or ab- sence of any of the following on lateral flexion/extension films: changes in the relative alignment of the anterior or posterior vertebral bodies, graft migration, lucency at the graft-host interface, graft subsidence, and the presence of bridging bone in the intervertebral space	absence changes in the relative alignment of the anterior or posterior vertebral bodies	presence changes in the relative alignment of the anterior or posterior vertebral bodies	ODI, SF-12	93.3	NO	ODI(-), SF-12(+)
Woodward et al.	2021	Retrospective	69	63.4	MF	Spondylolisthesis	NA	12	TLIF	YES	Cage/Bone graft	Radiopaque	X-Rays	Lumbar	Mix	NO	Arthrodesis was evaluated by the presence or ab- sence of any of the following on lateral flexion/extension films: changes in the relative alignment of the anterior or posterior vertebral bodies, graft migration, lucency at the graft-host interface, graft subsidence, and the presence of bridging bone in the intervertebral space	absence graft migration	presence graft migration	ODI, SF-12	93.3	NO	ODI(-), SF-12(+)
Woodward et al.	2021	Retrospective	69	63.4	MF	Spondylolisthesis	NA	12	TLIF	YES	Cage/Bone graft	Radiopaque	X-Rays	Lumbar	Mix	NO	Arthrodesis was evaluated by the presence or ab- sence of any of the following on lateral flexion/extension films: changes in the relative alignment of the anterior or posterior vertebral bodies, graft migration, lucency at the graft-host interface, graft subsidence, and the presence of bridging bone in the intervertebral space	absence lucency at the graft-host interface	presence lucency at the graft-host interface	ODI, SF-12	93.3	NO	ODI(-), SF-12(+)
Woodward et al.	2021	Retrospective	69	63.4	MF	Spondylolisthesis	NA	12	TLIF	YES	Cage/Bone graft	Radiopaque	X-Rays	Lumbar	Mix	NO	Arthrodesis was evaluated by the presence or ab- sence of any of the following on lateral flexion/extension films: changes in the relative alignment of the anterior or posterior vertebral bodies, graft migration, lucency at the graft-host interface, graft subsidence, and the presence of bridging bone in the intervertebral space	absence graft subsidence	presence graft subsidence	ODI, SF-12	93.3	NO	ODI(-), SF-12(+)
Woodward et al.	2021	Retrospective	69	63.4	MF	Spondylolisthesis	NA	12	TLIF	YES	Cage/Bone graft	Radiopaque	X-Rays	Lumbar	Mix	NO	Arthrodesis was evaluated by the presence or ab- sence of any of the following on lateral flexion/extension films: changes in the relative alignment of the anterior or posterior vertebral bodies, graft migration, lucency at the graft-host interface, graft subsidence, and the presence of bridging bone in the intervertebral space	Bone bridging	No Bone bridging	ODI, SF-12	93.3	NO	ODI(-), SF-12(+)
Maruo et al.	2021	Retrospective	77	71.7	MF	Degenerative spondylolisthesis	NA	12	TLIF	YES	PEEK cage/Bone graft	Radiolucent	CT	Lumbar	Mix	Unclear	Unclear	Unclear	Unclear	ODI, VAS	87	YES	ODI(-), VAS(-)
García de Frutos et al.	2020	Prospective	34	61.03	MF	Degenerative spondylolisthesis	NA	12	TLIF	YES	Cage/Bone graft/MSC	Radiopaque	X-Rays/CT	Lumbar	Single level	YES	Molinari	-	-	ODI, VAS	76.5	YES	ODI(-), VAS(-)
García de Frutos et al.	2020	Prospective	35	60.40	MF	Degenerative spondylolisthesis	NA	12	TLIF	YES	Cage/Bone graft	Radiopaque	X-Rays/CT	Lumbar	Single level	YES	Molinari	-	-	ODI, VAS	51.4	YES	ODI(-), VAS(-)
Gatam et al.	2017	Prospective	18	57.6	MF	Lumbar degenerative spondylolisthesis	NA	12	TLIF	YES	Cage/Bone graft	Radiopaque	X-Rays/CT	Lumbar	Single level	YES	Girasole	-	-	VAS, ODI, JOA	77.8	YES	VAS(-), ODI(-), JOA(+)
Gatam et al.	2017	Prospective	17	53.1	MF	Lumbar degenerative spondylolisthesis	NA	12	TLIF	YES	Cage/Bone substitute	Radiopaque	X-Rays/CT	Lumbar	Single level	YES	Girasole	-	-	VAS, ODI, JOA	76.5	YES	VAS(-), ODI(-), JOA(+)
Norotte et al.	2018	Prospective	65	48	MF	Degenerative disc discopathy	NA	12	ALIF	NO	Cage/Bone substitute	Radiopaque	X-Rays	Lumbar	Single level	NO	Fusion was assessed 12 months post-operatively through standard anteroposterior and functional sagittal X-rays of the lumbar spine. Functional X-rays (maximal extension and flexion) provide valuable information on the fusion stage at the operated segment. If no change in the angle of L5 low endplate and S1 was noted on functional X-rays ( ± 2°) or there was no change in the relation of the L5 low…	no change in the angle of L5 low endplate and S1 was noted on functional X-rays ( ± 2°)	change in the angle of L5 low endplate and S1 was noted on functional X-rays ( ± 2°)	ODI, VAS	95.4	NO	ODI(-), VAS(-)
Norotte et al.	2018	Prospective	65	48	MF	Degenerative disc discopathy	NA	12	ALIF	NO	Cage/Bone substitute	Radiopaque	X-Rays	Lumbar	Single level	NO	Fusion was assessed 12 months post-operatively through standard anteroposterior and functional sagittal X-rays of the lumbar spine. Functional X-rays (maximal extension and flexion) provide valuable information on the fusion stage at the operated segment. If no change in the angle of L5 low endplate and S1 was noted on functional X-rays ( ± 2°) or there was no change in the relation of the L5 low…	no change in the relation of the L5 low endplate and cage	change in the relation of the L5 low endplate and cage	ODI, VAS	95.4	NO	ODI(-), VAS(-)
Norotte et al.	2018	Prospective	65	48	MF	Degenerative disc discopathy	NA	12	ALIF	NO	Cage/Bone substitute	Radiopaque	X-Rays	Lumbar	Single level	NO	Fusion was assessed 12 months post-operatively through standard anteroposterior and functional sagittal X-rays of the lumbar spine. Functional X-rays (maximal extension and flexion) provide valuable information on the fusion stage at the operated segment. If no change in the angle of L5 low endplate and S1 was noted on functional X-rays ( ± 2°) or there was no change in the relation of the L5 low…	bone bridging	No bone bridging	ODI, VAS	95.4	NO	ODI(-), VAS(-)
Zhuang et al.	2018	Prospective	86	58.74	MF	Lumbar spinal stenosis	NA	12	PLF	YES	NA	Radiopaque	CT	Lumbar	Single level	YES	Bridwell	-	-	ODI	46.51	YES	ODI(-)
Zhuang et al.	2018	Prospective	86	58.89	MF	Lumbar spinal stenosis	NA	12	PLiF	YES	Cage	Radiopaque	CT	Lumbar	Single level	YES	Bridwell	-	-	ODI	60.47	YES	ODI(-)
Farrokhi et al.	2018	Prospective	44	57.76	MF	Lumbar spinal stenosis	NA	24	PLF	Unclear	Unclear	Unclear	X-Rays	Lumbar	Mix	NO	Fusion was classified as bony fusion (good fusion), segmental bony fusion (fair fusion), and lack of bony fusion or subluxation in dynamic post-operative ra- diographies (bad fusion) (10,20,23). Successful fusion was defined as the integrated bony fusion at the fusion bed without motion in a dynamic graph	No motion in a dynamic graph	motion in a dynamic graph	ODI, VAS	Unclear	YES	ODI(-), VAS(-)
Farrokhi et al.	2018	Prospective	44	58.35	MF	Lumbar spinal stenosis	NA	24	PLiF	Unclear	Unclear	Unclear	X-Rays	Lumbar	Mix	NO	Fusion was classified as bony fusion (good fusion), segmental bony fusion (fair fusion), and lack of bony fusion or subluxation in dynamic post-operative ra- diographies (bad fusion) (10,20,23). Successful fusion was defined as the integrated bony fusion at the fusion bed without motion in a dynamic graph	No motion in a dynamic graph	motion in a dynamic graph	ODI, VAS	Unclear	YES	ODI(-), VAS(-)
Lee et al.	2018	Retrospective	167	58.4	MF	cervical spondylotic radiculopathy	NA	24	ACDF	NO	Bone graft	Radiopaque	X-Rays/CT	Cervical	Mix	NO	diagnosis of pseudarth- rosis was made by observing any one of the following: (1) interspinous distance (ISD) change >1 mm on flexion/exten- sion lateral X-ray magnified by _x0015_150% 7 ; (2) absence of a bridging bone across the graft into the adjacent endplates and/or bridging bone outside of the graft; and (3) radio- lucent lines extending to >50% of the cortical–host bone interface on X-ray …	interspinous distance (ISD) change < 1 mm	interspinous distance (ISD) change >1 mm	VAS	91.4	YES	VAS(-)
Lee et al.	2018	Retrospective	167	58.4	MF	cervical spondylotic radiculopathy	NA	24	ACDF	NO	Bone graft	Radiopaque	X-Rays/CT	Cervical	Mix	NO	diagnosis of pseudarth- rosis was made by observing any one of the following: (1) interspinous distance (ISD) change >1 mm on flexion/exten- sion lateral X-ray magnified by _x0015_150% 7 ; (2) absence of a bridging bone across the graft into the adjacent endplates and/or bridging bone outside of the graft; and (3) radio- lucent lines extending to >50% of the cortical–host bone interface on X-ray …	bone bridging	No bone bridging	VAS	91.4	YES	VAS(-)
Lee et al.	2018	Retrospective	167	58.4	MF	cervical spondylotic radiculopathy	NA	24	ACDF	NO	Bone graft	Radiopaque	X-Rays/CT	Cervical	Mix	NO	diagnosis of pseudarth- rosis was made by observing any one of the following: (1) interspinous distance (ISD) change >1 mm on flexion/exten- sion lateral X-ray magnified by _x0015_150% 7 ; (2) absence of a bridging bone across the graft into the adjacent endplates and/or bridging bone outside of the graft; and (3) radio- lucent lines extending to >50% of the cortical–host bone interface on X-ray …	radio- lucent lines extending to < 50%	radio- lucent lines extending to >50%	VAS	91.4	YES	VAS(-)
Yang et al.	2017	Prospective	20	63.5	MF	Spinal stenosis	NA	24	TLIF	YES	Cage/Bone graft	Radiopaque	CT	Lumbar	Mix	YES	Bridwell	-	-	ODI, VAS	85.7	YES	ODI(-), VAS(-)
Yang et al.	2017	Prospective	21	58.0	MF	Spinal stenosis	NA	24	MIS-TLIF	YES	PEEK cage/Bone graft	Radiolucent	CT	Lumbar	Mix	YES	Bridwell	-	-	ODI, VAS	80.0	YES	ODI(-), VAS(-)
Lin et al.	2017	Retrospective	35	57.03	MF	Spondylolisthesis	NA	36	MI-TLIF	NO	Cage/Bone graft	Radiolucent	CT	Lumbar	Single level	MOD	Bridwell	-	-	ODI, VAS	100.0	YES	ODI(-), VAS(-)
Lin et al.	2017	Retrospective	41	72.27	MF	Spondylolisthesis	NA	36	MI-TLIF	NO	Cage/Bone graft	Radiolucent	CT	Lumbar	Single level	MOD	Bridwell	-	-	ODI, VAS	100.0	YES	ODI(-), VAS(-)
Siddiqui et al.	2016	Prospective	104	53.9	MF	spondylolisthesis	NA	6	MIS-TLIF	YES	Cage/Bone graft	Radiopaque	CT	Lumbar	Mix	YES	Bridwell	-	-	ODI, VAS	76.8	YES	ODI(-), VAS(-)
Siddiqui et al.	2016	Prospective	148	60.2	MF	spondylolisthesis	NA	6	MIS-TLIF	YES	Cage/BMP	Radiopaque	CT	Lumbar	Mix	YES	Bridwell	-	-	ODI, VAS	88.4	YES	ODI(-), VAS(-)
Lechner et al.	2017	Prospective	50	Unclear	MF	degenerative disc disease	NA	12	ALIF	YES	PEEK Cage/Bone substitute	Radiolucent	X-Rays/CT	Lumbar	Mix	MOD	Bony fusion in the plain X-rays was assessed according to the method described by Hackenberg. Criteria for fusion were bony bridg- ing, bony continuity between endplates, trabecular structure in anterior bone bridge and lack of radiolucent lines around im- plants. Fusion rate was classified as: Bfused (3)^ (three criteria positive), Bprobably fused (2)^ (two criteria positive), Bprobably not fuse…	Bone bridging	No Bone bridging	ODI, VAS	80.0	NO	ODI(-), VAS(-)
Lechner et al.	2017	Prospective	50	Unclear	MF	degenerative disc disease	NA	12	ALIF	YES	PEEK Cage/Bone substitute	Radiolucent	X-Rays/CT	Lumbar	Mix	MOD	Bony fusion in the plain X-rays was assessed according to the method described by Hackenberg. Criteria for fusion were bony bridg- ing, bony continuity between endplates, trabecular structure in anterior bone bridge and lack of radiolucent lines around im- plants. Fusion rate was classified as: Bfused (3)^ (three criteria positive), Bprobably fused (2)^ (two criteria positive), Bprobably not fuse…	trabecular structure in anterior bone bridge	No trabecular structure in anterior bone bridge	ODI, VAS	80.0	NO	ODI(-), VAS(-)
Lechner et al.	2017	Prospective	50	Unclear	MF	degenerative disc disease	NA	12	ALIF	YES	PEEK Cage/Bone substitute	Radiolucent	X-Rays/CT	Lumbar	Mix	MOD	Bony fusion in the plain X-rays was assessed according to the method described by Hackenberg. Criteria for fusion were bony bridg- ing, bony continuity between endplates, trabecular structure in anterior bone bridge and lack of radiolucent lines around im- plants. Fusion rate was classified as: Bfused (3)^ (three criteria positive), Bprobably fused (2)^ (two criteria positive), Bprobably not fuse…	lack of radiolucent lines around im- plants	presence of radiolucent lines around im- plants	ODI, VAS	80.0	NO	ODI(-), VAS(-)
Woods et al.	2017	Retrospective	137	62	MF	Degenerative disc disease	NA	6	OLIF	YES	PEEK Cage/Bone substitute	Radiolucent	X-Rays/CT	Lumbar	Mix	NO	Fusion was considered successful if there was bridging trabecular bone between the vertebral bodies of interest, irrespective of the status of facet fusion	bone bridging	No Bone bridging	NA	97.9	YES	Oblique lateral interbody fusion is a safe procedure at L1–L5 as well as L5– S1.
Abdalla et al.	2023	Retrospective	150	66	MF	Unclear	NA	14.4	TLIF	YES	Cage/Bone graft	Radiopaque	X-Rays/CT	Lumbar	Mix	NO	Successful fusion/fracture consolidation is present, if there is o evidence of bridging trabecular bone between the affected verte- bral endplates / fracture consolidation o angular motion < 5◦ o translational motion < 3 mm	bone bridging	No Bone bridging	VAS	93.8	NO	VAS(-)
Abdalla et al.	2023	Retrospective	150	66	MF	Unclear	NA	14.4	TLIF	YES	Cage/Bone graft	Radiopaque	X-Rays/CT	Lumbar	Mix	NO	Successful fusion/fracture consolidation is present, if there is o evidence of bridging trabecular bone between the affected verte- bral endplates / fracture consolidation o angular motion < 5◦ o translational motion < 3 mm	angular motion < 5◦	angular motion> 5◦	VAS	93.8	NO	VAS(-)
Abdalla et al.	2023	Retrospective	150	66	MF	Unclear	NA	14.4	TLIF	YES	Cage/Bone graft	Radiopaque	X-Rays/CT	Lumbar	Mix	NO	Successful fusion/fracture consolidation is present, if there is o evidence of bridging trabecular bone between the affected verte- bral endplates / fracture consolidation o angular motion < 5◦ o translational motion < 3 mm	translational motion < 3 mm	translational motion > 3 mm	VAS	93.8	NO	VAS(-)
Thompson et al.	2023	Retrospective	13	55.8	MF	Unclear	NA	12	SIJF	YES	Bone graft	Radiopaque	CT	Lumbar	Mix	NO	Arthrodesis was assessed via CT image and con- firmed under the following criteria: (1) bridging fusion mass across the SIJ in >2 consecutive 2-mm cuts, (2) lack of peri-implant halo, and (3) lack of hardware breakage. Fusion assessment was classified using a pre- viously described graded scale: Grade 1, no evidence of bone growth across the SIJ; Grade 2, bone growth evident but no definitive bri…	bone bridging	No Bone bridging	VAS	86	NO	VAS(-)
Thompson et al.	2023	Retrospective	13	55.8	MF	Unclear	NA	12	SIJF	YES	Bone graft	Radiopaque	CT	Lumbar	Mix	NO	Arthrodesis was assessed via CT image and con- firmed under the following criteria: (1) bridging fusion mass across the SIJ in >2 consecutive 2-mm cuts, (2) lack of peri-implant halo, and (3) lack of hardware breakage. Fusion assessment was classified using a pre- viously described graded scale: Grade 1, no evidence of bone growth across the SIJ; Grade 2, bone growth evident but no definitive bri…	lack of peri-implant halo	presence of peri-implant halo	VAS	86	NO	VAS(-)
Thompson et al.	2023	Retrospective	13	55.8	MF	Unclear	NA	12	SIJF	YES	Bone graft	Radiopaque	CT	Lumbar	Mix	NO	Arthrodesis was assessed via CT image and con- firmed under the following criteria: (1) bridging fusion mass across the SIJ in >2 consecutive 2-mm cuts, (2) lack of peri-implant halo, and (3) lack of hardware breakage. Fusion assessment was classified using a pre- viously described graded scale: Grade 1, no evidence of bone growth across the SIJ; Grade 2, bone growth evident but no definitive bri…	lack of hardware breakage	presence of hardware breakage	VAS	86	NO	VAS(-)
De Leo-Vargas et al.	2019	Prospective	53	58.8	MF	Cervical radiculopathy	NA	6.7	ACDF	NO	Cage/Bone graft	Radiopaque	X-Rays/CT	Cervical	Mix	NO	Fusion was defined as (1) movement <2° in postoperative flexion-extension radiographs, (2) presence of trabeculae bridging bone formation at the anterior and/or posterior cortex of the Fig. 1. Preoperative and postoperative plain radiographs of cervi- cal spine in patients with locking stand-alone cage treatment. (A) Preoperative X-ray displayed degeneration and abnormal physiologic curvature of …	movement <2° in postoperative flexion-extension radiographs	movement >2° in postoperative flexion-extension radiographs	VAS, JOA	84.9	NO	VAS(-), JOA(+)
De Leo-Vargas et al.	2019	Prospective	53	58.8	MF	Cervical radiculopathy	NA	6.7	ACDF	NO	Cage/Bone graft	Radiopaque	X-Rays/CT	Cervical	Mix	NO	Fusion was defined as (1) movement <2° in postoperative flexion-extension radiographs, (2) presence of trabeculae bridging bone formation at the anterior and/or posterior cortex of the Fig. 1. Preoperative and postoperative plain radiographs of cervi- cal spine in patients with locking stand-alone cage treatment. (A) Preoperative X-ray displayed degeneration and abnormal physiologic curvature of …	Bone bridging	No Bone bridging	VAS, JOA	84.9	NO	VAS(-), JOA(+)
De Leo-Vargas et al.	2019	Prospective	53	58.8	MF	Cervical radiculopathy	NA	6.7	ACDF	NO	Cage/Bone graft	Radiopaque	X-Rays/CT	Cervical	Mix	NO	Fusion was defined as (1) movement <2° in postoperative flexion-extension radiographs, (2) presence of trabeculae bridging bone formation at the anterior and/or posterior cortex of the Fig. 1. Preoperative and postoperative plain radiographs of cervi- cal spine in patients with locking stand-alone cage treatment. (A) Preoperative X-ray displayed degeneration and abnormal physiologic curvature of …	absence of radiolucency through the fusion levels	presence of radiolucency through the fusion levels	VAS, JOA	84.9	NO	VAS(-), JOA(+)
Liu et al.	2017	Retrospective	215	58.3	MF	Spinal stenosis	NA	52.2	TLIF	YES	Cage/Bone graft	Radiopaque	Unclear	Lumbar	Mix	Unclear	Unclear	Unclear	Unclear	ODI, VAS, JOA	92.2	YES	ODI(-), VAS(-), JOA(+)
Li et al.	2017	Prospective	79	59	MF	Lumbar spinal stenosis	NA	54.4	TLIF	YES	PEEK cage/Bone graft	Radiolucent	X-Rays/CT	Lumbar	Mix	NO	Successful fusion was defined as <=4 degrees of angular motion on flexion and extension radiographs, the presence of bridging trabecular bone between the fused vertebrae, and the absence of any radiolucent zones spanning >50% of the implant-vertebral interface on computed tomography images	<=4 degrees of angular motion on flexion and extension radiographs,	>4 degrees of angular motion on flexion and extension radiographs,	VAS	96.20	YES	VAS(-)
Li et al.	2017	Prospective	95	56	MF	Lumbar spinal stenosis	NA	54.4	MI-TLIF	YES	PEEK cage/Bone graft	Radiolucent	X-Rays/CT	Lumbar	Mix	NO	Successful fusion was defined as <=4 degrees of angular motion on flexion and extension radiographs, the presence of bridging trabecular bone between the fused vertebrae, and the absence of any radiolucent zones spanning >50% of the implant-vertebral interface on computed tomography images	Bone bridging	No Bone bridging	VAS	97.89	YES	VAS(-)
Li et al.	2017	Prospective	95	56	MF	Lumbar spinal stenosis	NA	54.4	MI-TLIF	YES	PEEK cage/Bone graft	Radiolucent	X-Rays/CT	Lumbar	Mix	NO	Successful fusion was defined as <=4 degrees of angular motion on flexion and extension radiographs, the presence of bridging trabecular bone between the fused vertebrae, and the absence of any radiolucent zones spanning >50% of the implant-vertebral interface on computed tomography images	absence of any radiolucent zones spanning >50% of the implant-vertebral interface	presence of any radiolucent zones spanning >50% of the implant-vertebral interface	VAS	97.89	YES	VAS(-)
Liang et al.	2017	Retrospective	14	35.7	MF	YES	NA	24	Unclear	YES	Unclear	Unclear	CT	Unclear	Unclear	YES	Bridwell	-	-	VAS, ODI	100.0	NO	VAS(-), ODI(-)
Schimmel et al.	2016	Prospective	95	43.4	MF	Degenerative disk disease	NA	47.7	ALIF	YES	PEEK cage/Bone graft	Radiolucent	CT	Lumbar	Mix	NO	The radiologic outcome was assessed with the help of a CT scan, as this radiologic modality seems to be most reliable to assess bony fusion. 22,29 Bony bridging on the CT scan was scored with a scoring system The measurements are scored as listed below and an example is depicted in Figure 1. _x000F_ 0: Absence growth of the bone graft. _x000F_ 1: Growth from the vertebral endplate until halfway t…	Bone bridging	No Bone bridging	ODI	58.94%	NO	ODI(-)
Kasliwal et al.	2014	Retrospective	35	51	MF	mielopathy/radiculopathy	NA	6	ACCF	NO	PEEK cage	Radiolucent	X-Rays	cervical	mix	NO	absence of radiolucencies; bridging trabecular bone; no differences in angulation (<2°) or interspinous process distance (<2 mm) on F/E radiographs	abscence of radiolucencies	Unclear	Nurick grade; dysphagia; complications	1	NO	PEEK Cages packed with autograft or allograft are safe and effective
Kasliwal et al.	2014	Retrospective	35	51	MF	mielopathy/radiculopathy	NA	6	ACCF	NO	PEEK cage	Radiolucent	X-Rays	cervical	mix	NO	absence of radiolucencies; bridging trabecular bone; no differences in angulation (<2°) or interspinous process distance (<2 mm) on F/E radiographs	bridging bone	Unclear	Nurick grade; dysphagia; complications	1	NO	PEEK Cages packed with autograft or allograft are safe and effective
Kasliwal et al.	2014	Retrospective	35	51	MF	mielopathy/radiculopathy	NA	6	ACCF	NO	PEEK cage	Radiolucent	X-Rays	cervical	mix	NO	absence of radiolucencies; bridging trabecular bone; no differences in angulation (<2°) or interspinous process distance (<2 mm) on F/E radiographs	differences in angulation < 2°	Unclear	Nurick grade;dysphagia;complications;	1	NO	PEEK Cages packed with autograft or allograft are safe and effective
Kasliwal et al.	2014	Retrospective	35	51	MF	mielopathy/radiculopathy	NA	6	ACCF	NO	PEEK cage	Radiolucent	X-Rays	cervical	mix	NO	absence of radiolucencies; bridging trabecular bone; no differences in angulation (<2°) or interspinous process distance (<2 mm) on F/E radiographs	interspinous process distance < 2mm	Unclear	Nurick grade; dysphagia; complications	1	NO	PEEK Cages packed with autograft or allograft are safe and effective
Wittayapairoj et al.	2014	Retrospective	60	84	MF	stenosis/spondylolisthesis	NA	60	PLIF	YES	graft	Unclear	X-Rays	lumbar	mix	NO	at least one of (1) continuity of trabecula between fixed vertebrae; (2) intervertebral range of motion 2° or less	bridging bone	Unclear	JOA score; adjacent segment degeneration; intrumentation failure	0.933	NO	Tadpole system fixation show favorable long-termclinical outcomes; JOA (+)
Wittayapairoj et al.	2014	Retrospective	60	84	MF	stenosis/spondylolisthesis	NA	60	PLIF	YES	graft	Unclear	X-Rays	lumbar	mix	NO	at least one of (1) continuity of trabecula between fixed vertebrae; (2) intervertebral range of motion 2° or less	angular motion <= 2°	Unclear	JOA score; adjacent segment degeneration; intrumentation failure	0.933	NO	Tadpole system fixation show favorable long-termclinical outcomes; JOA (+)
Castro et al.	2014	Retrospective	35	68	MF	scoliosis	NA	24	LLIF	NO	cage	Unclear	X-Rays, CT	lumbar	mix	NO	Bridging bone connecting the adjacent vertebral bodies; less than 5° of angular motion; 3 mm or less of translation; absence of radiolucent lines around more than 50% of either of the implant surfaces	bridging bone	Unclear	VAS; Oswestry Disability Index; complications	0.84	NO	VAS (-) ODI (+)
Castro et al.	2014	Retrospective	35	68	MF	scoliosis	NA	24	LLIF	NO	cage	Unclear	X-Rays, CT	lumbar	mix	NO	Bridging bone connecting the adjacent vertebral bodies; less than 5° of angular motion; 3 mm or less of translation; absence of radiolucent lines around more than 50% of either of the implant surfaces	angular motion < 5°	Unclear	VAS; Oswestry Disability Index; complications	0.84	NO	VAS (-) Oswestry (+)
Castro et al.	2014	Retrospective	35	68	MF	scoliosis	NA	24	LLIF	NO	cage	Unclear	X-Rays, CT	lumbar	mix	NO	Bridging bone connecting the adjacent vertebral bodies; less than 5° of angular motion; 3 mm or less of translation; absence of radiolucent lines around more than 50% of either of the implant surfaces	translation < 3mm	Unclear	VAS; Oswestry Disability Index; complications	0.84	NO	VAS (-) ODI (+)
Castro et al.	2014	Retrospective	35	68	MF	scoliosis	NA	24	LLIF	NO	cage	Unclear	X-Rays, CT	lumbar	mix	NO	Bridging bone connecting the adjacent vertebral bodies; less than 5° of angular motion; 3 mm or less of translation; absence of radiolucent lines around more than 50% of either of the implant surfaces	abscence of radiolucencies	Unclear	VAS; Oswestry Disability Index; complications	0.84	NO	VAS (-) ODI (+)
Franzin et al.	2014	Prospective	22	17	MF	scoliosis	NA	26	PIF	YES	graft	Unclear	X-Rays	thoracic	mix	NO	Lenke grade	-	Unclear	SRS 30- questionnaire; Cobb angle	0.95	YES	SRS-30 (+) Cobb Angle (-) Addition of bone graft from the iliac yielded no benefits in terms of fusion and functionality
Franzin et al.	2014	Prospective	19	18	MF	scoliosis	NA	29	PIF	YES	graft	Unclear	X-Rays	thoracic	mix	NO	Lenke grade	-	Unclear	SRS 30- questionnaire; Cobb angle	1	YES	SRS-30 (+) Cobb Angle (-) Addition of bone graft from the iliac yielded no benefits in terms of fusion and functionality
Chatha et al.	2014	Prospective	265	NA	MF	degenerative disc disease	NA	24	ALIF	NO	graft	Radiolucent	X-Rays, CT	lumbar	mix	NO	qualitative assessment by clinical radiologists	Unclear	Unclear	VAS ; ODI; SF-36	0.94	NO	VAS (-) ; ODI (-); SF-36 (+)
Jang et al.	2014	Retrospective	30	NA	MF	degenerative spine disorder	NA	27	AIF	NO	cage	Radiolucent	X-Rays, CT	cervical	mix	NO	No movement or less than 2° of motion on dynamic radiograph; absence of lucency or halo around the screw or cage-bone interfaces; absence of screw back-out, plate brakeage or migration; osseus continuity trhough and around the cage ant the upper or the lower endplates	angular motion < 2°	Radioluncencies; motion-related pseudoarthrosis	VAS; JOA; NDI	1	NO	VAS (-) ; JOA (+); NDI (-)
Jang et al.	2014	Retrospective	30	NA	MF	degenerative spine disorder	NA	27	AIF	NO	cage	Radiolucent	X-Rays, CT	cervical	mix	NO	No movement or less than 2° of motion on dynamic radiograph; absence of lucency or halo around the screw or cage-bone interfaces; absence of screw back-out, plate brakeage or migration; osseus continuity trhough and around the cage ant the upper or the lower endplates	abscence of radiolucencies	Radioluncencies; motion-related pseudoarthrosis	VAS; JOA; NDI	1	NO	VAS (-) ; JOA (+); NDI (-)
Jang et al.	2014	Retrospective	30	NA	MF	degenerative spine disorder	NA	27	AIF	NO	cage	Radiolucent	X-Rays, CT	cervical	mix	NO	No movement or less than 2° of motion on dynamic radiograph; absence of lucency or halo around the screw or cage-bone interfaces; absence of screw back-out, plate brakeage or migration; osseus continuity trhough and around the cage ant the upper or the lower endplates	absence of instrument loosening or failure	Radioluncencies; motion-related pseudoarthrosis	VAS; JOA; NDI	1	NO	VAS (-) ; JOA (+); NDI (-)
Jang et al.	2014	Retrospective	30	NA	MF	degenerative spine disorder	NA	27	AIF	NO	cage	Radiolucent	X-Rays, CT	cervical	mix	NO	No movement or less than 2° of motion on dynamic radiograph; absence of lucency or halo around the screw or cage-bone interfaces; absence of screw back-out, plate brakeage or migration; osseus continuity trhough and around the cage ant the upper or the lower endplates	bridging bone	Radioluncencies; motion-related pseudoarthrosis	VAS; JOA; NDI	1	NO	VAS (-) ; JOA (+); NDI (-)
Formica et al.
Eastlack et al.
Eastlack et al.
Wang et al.	2014	Retrospective	39	58	MF	degenerative or post-traumatic	NA	16	XLIF	YES	graft	Unclear	X-Rays	lumbar	mix	NO	Unclear	Unclear	Unclear	ODI; VAS	NA	NO	VAS (-); ODI (-)
Lee et al.	2014	Prospective	182	51	MF	degenerative spine disorder	NA	24	ACDF	NO	PEEK cage	Radiolucent	X-Rays, CT	cervical	mix	NO	solid bridging; range of motion < 5°	angular motion < 5°	no evidence of continouus bridging of the graft from endplate to endplate	VAS; NDI; SF-12	0.87	NO	VAS (-); NDI (-); SF-12 (+)
Nam et al.	2014	Prospective	182	51	MF	degenerative spine disorder	NA	24	ACDF	NO	PEEK cage	Radiolucent	X-Rays, CT	cervical	mix	NO	solid bridging; range of motion < 5°	bridging bone	no evidence of continouus bridging of the graft from endplate to endplate	VAS; NDI; SF-12	0.87	NO	VAS (-); NDI (-); SF-12 (+)
Dede et al.	2014	Retrospective	21	61	MF	adjacent segment disease	NA	23	Minimally invasve LLIF	Unclear	PEEK cage	Radiolucent	X-Rays, CT	lumbar	mix	NO	solid bridging	bridging bone	Unclear	NPS score; intervetebral height; segmental lordosis	1	NO	NPS (-); segmental lordosis (+)
Dede et al.	2015	Prospective	47	22	MF	spondylolisis	NA	12	Direct repair (DR) with screw fixation	YES	graft	Unclear	CT	lumbar	single level	NO	definite continous fusion mass	continous bony mass	discontinuous or insufficient fusion mass on CT scan	VAS; patient satisfaction; ODI; SF-12	0.55	NO	VAS (-); ODI (-); SF-12 (+); pain frequency (-). DR surgery in young patients with spondylosisis may produce unsatisfactory outcomes at 1 year after surgery
Nam et al.	2015	Retrospective	37	65	MF	stenosis	NA	29	PLF	YES	graft	Unclear	X-Rays	lumbar	mix	NO	Lenke grade	Lenke grade Aor B	Lenke grade C or D	NRS; Lumbar lordosis; disc heights; segmental angle of just above level	0.7	NO	NRS (-) Overall outcomes showed a relatively bad results
Dede et al.	2015	Retrospective	28	50	MF	degenerative disc disease	NA	49	Revision surgery after spinal fusion	YES	Unclear	Unclear	X-Rays	lumbar	mix	NO	Tsuchiya grade	Tsuchiya A or B	Tsuchiya grade < B	ODI	1	YES	ODI (+); clinical outcomes for revision surgery for pseudoatrhosis are worse in degenrative disc disease
Dede et al.	2015	Retrospective	38	54	MF	spondylolisthesis	NA	59	Revision surgery after spinal fusion	YES	Unclear	Unclear	X-Rays	lumbar	mix	NO	Tsuchiya grade	Tsuchiya A or B	Tsuchiya grade < B	ODI	1	YES	ODI (+); clinical outcomes for revision surgery for pseudoatrhosis are worse in degenrative disc disease
Chen et al.	2015	Retrospective	129	58	MF	spondylolisthesis without segmental kyphosis	NA	31	PLF	YES	graft	Unclear	X-Rays	lumbar	single level	NO	Lenke grade	-	Unclear	-	0.9	YES	PLF resulted in higher fusion rate in patients without segmental kyphosis
Chen et al.	2015	Retrospective	110	55	MF	spondylolisthesis with segmental kyphosis	NA	31	PLF	YES	graft	Unclear	X-Rays	lumbar	single level	NO	Lenke grade	-	Unclear	-	0.68	YES	PLF resulted in higher fusion rate in patients without segmental kyphosis
Lee et al.	2015	Retrospective	37	53	MF	spine diseases	generalized joint laxity	24	PLIF	YES	cage	Radiolucent	X-Rays, CT	lumbar	mix	NO	Difference of 2° or less in the Cobb angle and presence of continouus fusion mass with no lucency either inside or outside the cage	Difference of 2° or less in Cobb angle	Unclear	VAS; ODI	0.86	YES	VAS (=); ODI (=)
Lee et al.	2015	Retrospective	219	54	MF	spine diseases	without generalized joint laxity	24	PLIF	YES	cage	Radiolucent	X-Rays, CT	lumbar	mix	NO	Difference of 2° or less in the Cobb angle and presence of continouus fusion mass with no lucency either inside or outside the cage	abscence of radiolucencies	Unclear	VAS; ODI	0.9	YES	VAS (=); ODI (=)
Al Barbarawi et al.	2015	Retrospective	30	56	MF	degenerative disc disease	NA		PLF	Unclear	Unclear	Unclear	X-Rays	lumbar	mix	NO	continuous bony mass, continouus trabecular bone troughout the inter-transverse fusion mass. no motion on flex/est radiographs, absence of instrument loosening or failure	continuous bony mass	Unclear	Stanford score; ODI	0.9	NO	ODI (-). There was no difference among the three different surgery approaches
Al Barbarawi et al.	2015	Retrospective	40	51	MF	degenerative disc disease	NA		PLIF	Unclear	Unclear	Unclear	X-Rays	lumbar	mix	NO	continuous bony mass, continouus trabecular bone troughout the inter-transverse fusion mass. no motion on flex/est radiographs, absence of instrument loosening or failure	continuous trabecular bone	Unclear	Stanford score; ODI	0.92	NO	ODI (-). There was no difference among the three different surgery approaches
Al Barbarawi et al.	2015	Retrospective	50	44	MF	degenerative disc disease	NA		TLIF	Unclear	Unclear	Unclear	X-Rays	lumbar	mix	NO	continuous bony mass, continouus trabecular bone troughout the inter-transverse fusion mass. no motion on flex/est radiographs, absence of instrument loosening or failure	angular motion	Unclear	Stanford score; ODI	0.94	NO	ODI (-). There was no difference among the three different surgery approaches
Al Barbarawi et al.	2015	Retrospective				degenerative disc disease	NA			Unclear	Unclear	Unclear	X-Rays	lumbar	mix	NO	continuous bony mass, continouus trabecular bone troughout the inter-transverse fusion mass. no motion on flex/est radiographs, absence of instrument loosening or failure	absence of instrument loosening or failure	Unclear	Stanford score; ODI		NO	ODI (-). There was no difference among the three different surgery approaches
Lee et al.	2015	Prospective	39	51	MF	spine diseases	NA	12	PLIF with cortical screw	YES	PEEK cage	Radiolucent	X-Rays, CT	lumbar	single level	NO	difference in Cobb angle < 2°; presence of continuous fusion mass	angular motion < 2°	Cobb angle >2°; discontinuous fusion mass	VAS; ODI	0.87	YES	VAS (-); ODI (-); NO significant differences inthe 2 groups.
Lee et al.	2015	Prospective	40	51	MF	spine diseases	NA	12	PLIF with pedicle screw	YES	PEEK cage	Radiolucent	X-Rays, CT	lumbar	single level	NO	difference in Cobb angle < 2°; presence of continuous fusion mass	continuous bony mass	pedicle failure	VAS; ODI	0.89	YES	VAS (-); ODI (-); NO significant differences inthe 2 groups.
Scheer et al.	2015	Retrospective	162	61	MF	spondylolisthesis	NA	12	MI-TLIF with reduction	YES	graft	Unclear	X-Rays, CT	lumbar	mix	NO	angulation of < 5°; if X-Rays were indeterminate, CT was used for evaluating bridging bone	angulation < 5°	Unclear	Complications, reoperation	0.84	YES	The two groups had similar outcomes regarding complications and reoperation
Scheer et al.	2015	Retrospective	120	61	MF	spondylolisthesis	NA	12	MI-TLIF without reduction	YES	graft	Unclear	X-Rays, CT	lumbar	mix	NO	angulation of < 5°; if X-Rays were indeterminate, CT was used for evaluating bridging bone	bridging bone	Unclear	Complications, reoperation	0.7	YES	The two groups had similar outcomes regarding complications and reoperation
Kim et al.	2015	Retrospective	62	47	MF	isthmic spondylolisthesis	NA	6	MIS-TLIF	YES	Unclear	cage + autograft + human bone recombinant protein	CT	lumbar	single level	NO	presence of bony bridging on 3 sequential cuts in the sagittal and coronal planes	bridging bone	Unclear	VAS	NA	YES	VAS (-)
Kim et al.	2015	Retrospective	161	56	MF	degenerative spondylolisthesis	NA	6	MIS-TLIF	YES	Unclear	cage + autograft + recombinant human bone morphogenetic protein	CT	lumbar	single level	NO	presence of bony bridging on 3 sequential cuts in the sagittal and coronal planes	bridging bone	Unclear	VAS	NA	YES	VAS (-)
Zagra et al.	2015	Prospective	94	50	MF	spine diseases	NA	12	POLIF	Unclear	cage	Unclear	X-Rays	lumbar	single level	YES	Lenke grade	-	cage subsidence	VAS; SF-12	0.82	NO	VAS (+); SF-12 (-)
Perrini et al.	2015	Retrospective	20	53	MF	spondylotic mielopathy	NA	77	ACCF	NO	graft+plating	Unclear	X-Rays	cervical	mix	NO	lack ofsegmental movement in flex/ext views; absence of any dark halo around the cage or graft	angular motion	Unclear	Nurick grade; JOA	1	YES	Nurick (-); JOA (+); Similar outcomes in both groups
Perrini et al.	2015	Retrospective	22	61	MF	spondylotic mielopathy	NA	77	ACCF	NO	expandable cilindrical cage	Unclear	X-Rays	cervical	mix	NO	lack ofsegmental movement in flex/ext views; absence of any dark halo around the cage or graft	absence of dark halo	Unclear	Nurick grade; JOA	1	YES	Nurick (-); JOA (+); Similar outcomes in both groups
Lee et al.	2016	Retrospective	27	60	MF	spine diseases	NA		MIS-TLIF	Unclear	Unclear	Unclear	X-Rays	lumbar	mix	YES	Bridwell	-	Unclear	VAS; ODI	0.99	YES	VAS (-); ODI (-)
Lee et al.	2016	Retrospective	43	65	MF	spine diseases	NA		TLIF	Unclear	Unclear	Unclear	X-Rays	lumbar	mix	YES	Bridwell	-	Unclear	VAS; ODI	0.99	YES	VAS (-); ODI (-)
Tsirikos et al.	2016	Retrospective	34	13	MF	spondylolisthesis	spina bifida, scoliosis	48	PLF	Unclear	Unclear	Unclear	X-Rays, CT	lumbar	mix	YES	Christensen criteria; Dawson/Lotysch/Urist criteria; Lenke grade	-	anterior displacement	SRS-22; VAS	NA	NO	SRS (+); VAS (-); Poor fusion rate; excellent functional outcomes
Chong et al.	2016	Prospective	25	55	MF	traumatic or degenerative disease	NA	14	ACDF	NO	PEEK cage with titanium alloy	Radiolucent	X-Rays, CT	cervical	mix	NO	apparent bridging bone with loss of radiolucency, restoration of interbody space and absence of hardware failure	bridging bone	Unclear	VAS; ODI; SF-12	0.96	NO	enhancement of PEEK cages with titanium alloy endplates is safe and effective
Chong et al.	2016	Prospective	25	55	MF	traumatic or degenerative disease	NA	14	ACDF	NO	PEEK cage with titanium alloy	Radiolucent	X-Rays, CT	cervical	mix	NO	apparent bridging bone with loss of radiolucency, restoration of interbody space and absence of hardware failure	abscence of radiolucencies	Unclear	VAS; ODI; SF-12	0.96	NO	enhancement of PEEK cages with titanium alloy endplates is safe and effective
Chong et al.	2016	Prospective	25	55	MF	traumatic or degenerative disease	NA	14	ACDF	NO	PEEK cage with titanium alloy	Radiolucent	X-Rays, CT	cervical	mix	NO	apparent bridging bone with loss of radiolucency, restoration of interbody space and absence of hardware failure	restoration of interbody space	Unclear	VAS; ODI; SF-12	0.96	NO	enhancement of PEEK cages with titanium alloy endplates is safe and effective
Chong et al.	2016	Prospective	25	55	MF	traumatic or degenerative disease	NA	14	ACDF	NO	PEEK cage with titanium alloy	Radiolucent	X-Rays, CT	cervical	mix	NO	apparent bridging bone with loss of radiolucency, restoration of interbody space and absence of hardware failure	absence of instrument loosening or failure	Unclear	VAS; SF-12	0.96	NO	enhancement of PEEK cages with titanium alloy endplates is safe and effective
Isaacs et al.	2016	Prospective	29	63	MF	degenerative spondylolisthesis	NA	24	XLIF	YES	PEEK cage	Radiolucent	X-Rays, CT	lumbar	mix	NO	presence of intervertebral briging bone (CT), < 3° range of motion, < 3 mm tranlation on plain radiographs	bridging bone	instrumentation loosening	disc height	1	YES	disc height (+)
Isaacs et al.	2016	Prospective	26	64	MF	degenerative spondylolisthesis	NA	24	MIS-TLIF	YES	PEEK cage	Radiolucent	X-Rays, CT	lumbar	mix	NO	presence of intervetebral bridging bone, < 3° range of motion, < 3 mm tranlation on plain radiographs	angular motion < 3°	instrumentation loosening	disc height	0.96	YES	disc height (+)
Isaacs et al.	2016	Prospective	29	63	MF	degenerative spondylolisthesis	NA	24	XLIF	YES	PEEK cage	Radiolucent	X-Rays, CT	lumbar	mix	NO	presence of intervertebral briging bone (CT), < 3° rang of motion, < 3 mm tranlation on plain radiographs	translation < 3mm	instrumentation loosening	disc height	1	YES	disc height (+)
Hassan et al.	2016	Prospective	20	35	MF	tuberculous spondylodiscitis	NA	15	AIF	NO	Unclear	Unclear	X-Rays	thoracic, lumbar	mix	YES	Brantigan	-	Unclear	ASIA; ODI; VAS	1	YES	ASIA (+); ODI (-); VAS (+); similar outcomes in both groups
Hassan et al.	2016	Prospective	22	35	MF	tuberculous spondylodiscitis	NA	15	PLIF	YES	Unclear	Unclear	X-Rays	thoracic, lumbar	mix	YES	Brantigan	-	Unclear	ASIA; ODI; VAS	0.95	YES	ASIA (+); ODI (-); VAS (+); similar outcomes in both groups
Chen et al.	2016	Prospective	38	52	MF	spondylotic mielopathy	NA	36	ACDF	NO	Unclear	Unclear	X-Rays	cervical	mix	NO	absence of motion > 2mm between the spinous processes; absence of radiolucent gap between the graft and the endplate; presence of continuous bridging trabeculae at the graft and the endplate junction	motion <2mm between the spinous processes	Unclear	JOA, NDI, segmental lordosis, dysphagia incidence	NA	YES	JOA (+), NDI (-), segmental lordosis improvement, dysphagia incidence 5,3%
Chen et al.	2016	Prospective	34	52	MF	spondylotic mielopathy	NA	36	ACDF	NO	Zero_P cage	Radiolucent	X-Rays	cervical	mix	NO	absence of motion > 2mm between the spinous processes; absence of radiolucent gap between the graft and the endplate; presence of continuous bridging trabeculae at the graft and the endplate junction	abscence of radiolucencies	Unclear	JOA, NDI, segmental lordosis, dysphagia incidence	NA	YES	JOA (+), NDI (-), segmental lordosis improvement, dysphagia incidence 5,3%
Chen et al.	2016	Prospective			MF	spondylotic mielopathy	NA	36	ACDF	NO	Unclear	Unclear	X-Rays	cervical	mix	NO	absence of motion > 2mm between the spinous processes; absence of radiolucent gap between the graft and the endplate; presence of continuous bridging trabeculae at the graft and the endplate junction	bridging trabecular bone	Unclear	JOA, NDI, segmental lordosis, dysphagia incidence	NA	YES	JOA (+), NDI (-), segmental lordosis improvement, dysphagia incidence 5,3%
Fan et al.	2016	Retrospective	24	50	MF	spondylolisthesis	NA	34	MIS-TLIF with reduction	YES	PEEK cage	Radiolucent	X-Rays	lumbar	mix	YES	Bridwell	Bridwell grade 1 or 2	Unclear	VAS; ODI; JOA	NA	YES	VAS (-); ODI (-); JOA (+)
Fan et al.	2016	Retrospective	21	50	MF	spondylolisthesis	NA	31	MIS-TLIF	YES	PEEK cage	Radiolucent	X-Rays	lumbar	mix	YES	Bridwell	Bridwell grade 1 or 2	Unclear	VAS; ODI; JOA	NA	YES	VAS (-); ODI (-); JOA (+)
Franke et al.	2016	Prospective	233	53	MF	degenerative spine disorders	NA	12	MI-LIF	Unclear	Unclear	Unclear	X-Rays, CT	lumbar	mix	NO	bony bridging, < 4° motion in flex/ext views, integrity of implanted devices	bridging bone	Unclear	VAS; ODI; EQ-5D; return to work; pain medication	0.9	NO	VAS (-); ODI (-); EQ-5D (+); return to work (+)
Franke et al.	2016	Prospective	233	53	MF	degenerative spine disorders	NA	12	MI-LIF	Unclear	Unclear	Unclear	X-Rays, CT	lumbar	mix	NO	bony bridging, < 4° motion in flex/ext views, integrity of implanted devices	angular motion <4°	Unclear	VAS; ODI; EQ-5D; return to work; pain medication	0.9	NO	VAS (-); ODI (-); EQ-5D (+); return to work (+)
Franke et al.	2016	Prospective	233	53	MF	degenerative spine disorders	NA	12	MI-LIF	Unclear	Unclear	Unclear	X-Rays, CT	lumbar	mix	NO	bony bridging, < 4° motion in flex/ext views, integrity of implanted devices	integrity of the implanted devices	Unclear	VAS; ODI; EQ-5D; return to work; pain medication	0.9	NO	VAS (-); ODI (-); EQ-5D (+); return to work (+)
Lin et al.	2016	Prospective	34	46	MF	degenerative disc disease	NA	24	PLIF	YES	PEEK cage	Radiolucent	X-Rays	lumbar	single level	NO	evidence of bone bridging without lucency; the motion between the fused segment was less than 4° on flex/ext views	bridging bone	Unclear	VAS; Kirkaldy-Willis criteria; flex/ext hypermobility; screw loosening	1	YES	VAS (-); Kirkaldy-Willis criteria (+); flex/ext hypermobility (0%); screw loosening (0%)
Lin et al.	2016	Prospective	35	46	MF	degenerative disc disease	NA	24	PLIF	YES	autolougus cage	Radiolucent	X-Rays	lumbar	single level	NO	evidence of bone bridging without lucency; the motion between the fused segment was less than 4° on flex/ext views	absence of radiolucencies	Unclear	VAS; Kirkaldy-Willis criteria; flex/ext hypermobility; screw loosening	1	YES	VAS (-); Kirkaldy-Willis criteria (+); flex/ext hypermobility (0%); screw loosening (0%)
Lin et al.	2016	Prospective		46	MF	degenerative disc disease	NA	24	PLIF	YES	PEEK cage	Radiolucent	X-Rays	lumbar	single level	NO	evidence of bone bridging without lucency; the motion between the fused segment was less than 4° on flex/ext views	angular motion < 4°	Unclear	VAS; Kirkaldy-Willis criteria; flex/ext hypermobility; screw loosening	1	YES	VAS (-); Kirkaldy-Willis criteria (+); flex/ext hypermobility (0%); screw loosening (0%)
Tian et al.	2016	Prospective	47	57	MF	degenerative spine disorders	NA	24	MIS-TLIF	YES	cage	Unclear	CT	lumbar	single level	YES	Brantigan	Brantigan score >= 3	Unclear	VAS; JOA	0.9	YES	VAS (-); JOA (+); similar outcomes in both groups
Tian et al.	2016	Prospective	50	55	MF	degenerative spine disorders	NA	24	TLIF with Wiltse approach	YES	cage	Unclear	CT	lumbar	single level	YES	Brantigan	Brantigan score >= 3	Unclear	VAS; JOA	0.88	YES	VAS (-); JOA (+); similar outcomes in both groups
Baeesa et al.	2016	Retrospective	45	NA	MF	degenerative disc disease	NA	216	PLIF	YES	Ray Threaded cage	Radiolucent	X-Rays	lumbar	mix	NO	<1° of motion in dynamic flex/ext radiographs, absence of halo arond the implant, bone bridge formation	angular motion <1°	Unclear	VAS; ODI; Odom's criteria	0.88	NO	VAS (-); ODI (-); Odom's criteria (+)
Baeesa et al.	2016	Retrospective	45	NA	MF	degenerative disc disease	NA	216	PLIF	YES	Ray Threaded cage	Radiolucent	X-Rays	lumbar	mix	NO	<1° of motion in dynamic flex/ext radiographs, absence of halo arond the implant, bone bridge formation	absence of halo	Unclear	VAS; ODI; Odom's criteria	0.88	NO	VAS (-); ODI (-); Odom's criteria (+)
Baeesa et al.	2016	Retrospective	45	NA	MF	degenerative disc disease	NA	216	PLIF	YES	Ray Threaded cage	Radiolucent	X-Rys	lumbar	mix	NO	<1° of motion in dynamic flex/ext radiographs, absence of halo arond the implant, bone bridge formation	bridging bone	Unclear	VAS; ODI; Odom's criteria	0.88	NO	VAS (-); ODI (-); Odom's criteria (+)
Lee et al.	2017	Prospective	17	49	MF	disc herniation	NA	19	ALIF with APCD	NO	Unclear	Unclear	X-Rays	lumbar	single level	NO	no or minimal motion less than 4° on flex-ext films	angular motion <4°	Unclear	VAS; ODI; SF-36	NA	YES	VAS (-); ODI (-); SF-36 (+); better outcomes in ALIF + APCD
Lee et al.	2017	Prospective	19	56	MF	disc herniation	NA	19	ALIF without APCD	NO	Unclear	Unclear	X-Rays	lumbar	single level	NO	no or minimal motion less than 4° on flex-ext films	angular motion <4°	Unclear	VAS; ODI; SF-36	NA	YES	VAS (-); ODI (-); SF-36 (+); better outcomes in ALIF + APCD
Liu et al.	2017	Prospective	45	57	MF	spondylotic mielopathy	NA	74	Hybrid ADF	NO	new type of mesh cage	Radiolucent	X-Rays	cervical	mix	NO	no motion in the fused segment on flex/ext radiographs; presence of bridging bony trabeculae	no angular motion	Unclear	JOA; VAS; NDI; SF-36	NA	YES	JOA (+); VAS (-); NDI (-); SF-36 (+). Similar outcomes in both groups
Liu et al.	2017	Prospective	49	56	MF	spondylotic mielopathy	NA	73	Hybrid ACDF	NO	traditional mesh cage	Radiolucent	X-Rays	cervical	mix	NO	no motion in the fused segment on flex/ext radiographs; preence of bridging bony trabeculae	bridging bone	Unclear	JOA; VAS; NDI; SF-36	NA	YES	JOA (+); VAS (-); NDI (-); SF-36 (+). Similar outcomes in both groups
Dang et al.	2017	Retrospective	821	52	MF	traumatic or degenerative spine diseases	NA	12	ACDF	NO	autograft + PEEK cage	Radiolucent	X-Rays, CT	cervical	single level	NO	absence of a continuous radiolucent line through the cage or between the cage and the endplates; presence of trabecular bridging bone formation	absence of radiolucencies	Unclear	VAS; NDI; JOA; SF-36	0.98	NO	JOA (+); VAS (-); NDI (-); SF-36 (+)
Dang et al.	2017	Retrospective	821	52	MF	traumatic or degenerative spine diseases	NA	12	ACDF	NO	autograft + PEEK cage	Radiolucent	X-Rays, CT	cervical	mix	NO	absence of a continuous radiolucent line through the cage or between the cage and the endplates; presence of trabecular bridging bone formation	bridging trabecular bone	Unclear	VAS; NDI; JOA; SF-36	0.96	NO	JOA (+); VAS (-); NDI (-); SF-36 (+)
Parker et al.	2017	Retrospective	110	63	MF	spine diseases	NA	24	XLIF	YES	recombinant human bone protein+ PEEK cage	Radiolucent	CT	lumbar	mix	NO	presence of bridging trabecular bone	bridging trabecular bone	Unclear	VAS; ODI; SF-36	0.96	YES	VAS (-); ODI (-); SF-36 (+); better fusion with recombinant protein
Parker et al.	2017	Retrospective	25	62	MF	spine diseases	NA	24	XLIF	YES	beta-tricalcium phosphate bone substitute+ PEEK cage	Radiolucent	CT	lumbar	mix	NO	presence of bridging trabecular bone	bridging trabecular bone	Unclear	VAS; ODI; SF-36	0.8	YES	VAS (-); ODI (-); SF-36 (+); better fusion with recombinant protein
Barrett-Tuck et al.	2017	Retrospective	25	57	MF	spine diseases	NA	12	PLIF	Unclear	Vari-Lift cage+ bone graft	Radiolucent	X-Rays	lumbar	mix	NO	presence of visible bone within the cage device, absence of radiolucent halo effect around the implant, gross motion on dynamic films	bridging bone	Unclear	back pain severity	0.92	NO	back pain severity (-)
Barrett-Tuck et al.	2017	Retrospective	25	57	MF	spine diseases	NA	12	PLIF	Unclear	Vari-Lift cage+ bone graft	Radiolucent	X-Rays	lumbar	mix	NO	presence of visible bone within the cage device, absence of radiolucent halo effect around the implant, gross motion on dynamic films	absence of radiolucencies	Unclear	back pain severity	0.92	NO	back pain severity (-)
Barrett-Tuck et al.	2017	Retrospective	25	57	MF	spine diseases	NA	12			Vari-Lift cage+ bone graft	Radiolucent		lumbar	mix	NO	presence of visible bone within the cage device, absence of radiolucent halo effect around the implant, gross motion on dynamic films	no angular motion		back pain severity	0.92	NO
Charles et al.	2017	Prospective	51	47	MF	fracture	NA	60	Posterior percutaneous instrumentation + AIF	Unclear	Mesh cage	Radiolucent	CT	thoracic, lumbar	mix	NO	Unclear	Unclear	screw loosening	VAS; ODI	NA	NO	VAS (-); ODI (-)
Lv et al.	2017	Retrospective	50	NA	MF	disc herniation	NA	36	MIS-TLIF		PEEK cage	Radiolucent	CT	lumbar	single level	YES	Brantigan	-	Unclear	VAS; ODI; segmental lordosis, sacral slope; return to work	0.96	YES	VAS (-); ODI (-); better outcomes in MIS-TLIF
Lv et al.	2017	Retrospective	56	NA	MF	disc herniation	NA	36	MIS-TLIF		cage	Unclear	CT	lumbar	single level	YES	Brantigan	-	Unclear	VAS; ODI; segmental lordosis, sacral slope; return to work	0.94	YES	VAS (-); ODI (-); better outcomes in MIS-TLIF
Tomé-Bermejo et al.	2017	Prospective	33	53	MF	degenerative disc disease	NA	48	ACDF	NO	tantalum implant+ cage	Unclear	X-Rays	cervical	mix	NO	presence of bridging trabecular bone between the endplates and no radiolucency in the perimeter surrounding the implant	bridging bone	Unclear	VAS; NDI	0.96	NO	VAS (-); NDI (-)
Tomé-Bermejo et al.	2017	Prospective	33	53	MF	degenerative disc disease	NA	48	ACDF	NO	tantalum implant+ cage	Unclear	X-Rays	cervical	mix	NO	presence of bridging trabecular bone between the endplates and no radiolucency in the perimeter surrounding the implant	absence of radiolucencies	Unclear	VAS; NDI	0.96	NO	VAS (-); NDI (-)
Han et al.	2017	Retrospective	50	67	MF	spine disorders	NA	28	PLF	Unclear	titanium rods	Radiolucent	X-Rays, CT	lumbar	mix	NO	Unclear	Unclear	Unclear	VAS; ODI; occurrence of rod breakage	0.66	YES	VAS (-); ODI (-); Fusion rate higher with Cobaltum rods; rod breakage higher in Titanium rods
Han et al.	2017	Retrospective	50	69	MF	spine disorders	NA	25	PLF	Unclear	Cobaltum rods	Radiopaque	X-Rays, CT	lumbar	mix	NO	Unclear	Unclear	Unclear	VAS; ODI; occurrence of rod breakage	0.9	YES	VAS (-); ODI (-); Fusion rate higher with Cobaltum rods; rod breakage higher in Titanium rods
Tian et al.	2017	Retrospective	30	48	MF	degenerative spine disorders	NA	25	Computer-assisted MI-TLIF	Unclear	Unclear	Unclear	X-Rays, CT	lumbar	single level	YES	Bridwell	Bridwell grade 1 or 2	Bridwell grade 3 or 4	VAS; ODI	0.96	YES	VAS (-) ODI (-) similar outocome in both groups
Tian et al.	2017	Retrospective	31	48	MF	degenerative spine disorders	NA	25	TLIF	Unclear	Unclear	Unclear	X-Rays, CT	lumbar	single level	YES	Bridwell	Bridwell grade 1 or 2	Bridwell grade 3 or 4	VAS; ODI	0.93	YES	VAS (-) ODI (-) similar outocome in both groups
Wang et al.	2017	Retrospective	58	62	MF	degenerative spine disorders	NA	14	MIS-TLIF + posterolateral fusion + unilateral fixation	Unclear	Unclear	Unclear	X-Rays, CT	lumbar	mix	YES	Bridwell	-	Unclear	VAS; ODI; SF-36; MacNab score	94%	NO	VAS (-); ODI (-); SF-36 (+) MacNab score 96%
Albanese et al.	2017	Prospective	24	58	MF	spondylotic myeloradiculopathy	NA	39	ACDF	NO	PEEK cage	Radiolucent	CT	cervical	mix	NO	absence of radiolucencies in the graft-endplate area, absence of bone sclerosis, evidence of bridging trabecular bone within the fusion area	absence of radiolucencies	Unclear	Nurick grade VAS NDI SF-36 Bazaz dysfagia index	0.49	NO	Nurick grade (-) VAS (-) NDI (-) SF-36 (+) Bazaz dysfagia index: no long term dysfagia
Albanese et al.	2017	Prospective	24	58	MF	spondylotic myeloradiculopathy	NA	39	ACDF	NO	PEEK cage	Radiolucent	CT	cervical	mix	NO	absence of radiolucencies in the graft-endplate area, absence of bone sclerosis, evidence of bridging trabecular bone within the fusion area	absence of bone sclerosis	Unclear	Nurick grade VAS NDI SF-36 Bazaz dysfagia index	0.49	NO	Nurick grade (-) VAS (-) NDI (-) SF-36 (+) Bazaz dysfagia index: no long term dysfagia
Albanese et al.	2017	Prospective	24	58	MF	spondylotic myeloradiculopathy	NA	39	ACDF	NO	PEEK cage	Radiolucent	CT	cervical	mix	NO	absence of radiolucencies in the graft-endplate area, absence of bone sclerosis, evidence of bridging trabecular bone within the fusion area	bridging trabecular bone	Unclear	Nurick grade VAS NDI SF-36 Bazaz dysfagia index	0.49	NO	Nurick grade (-) VAS (-) NDI (-) SF-36 (+) Bazaz dysfagia index: no long term dysfagia
Yousef et al.	2017	Retrospective	21	48	MF	spine disorders	NA	93	PLF with bone marrow mesenchymal stem cell	Unclear	Unclear	Unclear	CT	lumbar	mix	YES	Lenke grade	-	Unclear	VAS ODI EQ-5D	1	NO	VAS (-) ODI (-) EQ-5D (+)
Lee et al.	2018	Prospective	40	51	MF	spine disorders	NA	24	PLIF with cortical bone trajectory-pedicle screw	YES	PEEK cage	Radiolucent	X--Rays, CT	lumbar	mix	NO	difference <2° in the Cobb angles on lateral dynamic flex/ext radiographs; presence of a continuous fusion mass either inside or outside the cage on CT scan	angular motion <2°	angular motion >2°	VAS ODI SF-12	0.91	YES	VAS (-) ODI (-) SF-12 similar outcomes in the 2 groups
Lee et al.	2018	Prospective	39	51	MF	spine disorders	NA	24	PLIF with conventional pedicle screw	YES	PEEK cage	Radiolucent	X--Rays, CT	lumbar	mix	NO	difference <2° in the Cobb angles on lateral dynamic flex/ext radiographs; presence of a continuous fusion mass either inside or outside the cage on CT scan	continuous bony mass	discontinuous, vague, uncertain fusion mass on CT	VAS ODI SF-12	0.94	YES	VAS (-) ODI (-) SF-12 similar outcomes in the 2 groups
Massie et al.	2018	Retrospective	44	63	MF	spondylolisthesis	NA	18	MIS-TLIF	YES	Globus Altera lordotic cage	Radiolucent	CT	lumbar	mix	NO	any evidence of bridging bone in the interbody space and/or bridging of the facets	bridging bone	Unclear	VAS ODI	1	NO	VAS (-) ODI (-)
Orita et al.	2018	Retrospective	6	64	MF	failed spinal fusion surgery	NA	NA	OLIF	YES	cage	Unclear	CT	lumbar	mix	NO	bony massive bridge within the intervertebral space	bridging bone	Unclear	JOA	1	NO	JOA (+)
Kanbara et al.	2018	Prospective	23	69	MF	stenosis	NA	27	Decompressive laminoplasty with spinous process osteotomy	Unclear	Unclear	Unclear	CT	lumbar	mix	NO	Unclear	Unclear	Unclear	JOA; VAS	0.87	NO	JOA (+) VAS (-)
Yu et al.	2018	Retrospective	76	53	MF	degenerative disc disease	NA	36	ACDF	NO	stand-alone PEEK cage	Radiolucent	X-Rays	cervical	mix	NO	movement of <2°; widening of the interspinous distance < 2 mm; presenc eof bridging trabecular bone; absence of implant failure signs of the anterior plate system or radiolucency of < 50% in the perimeter surrounding the cage	angular motion < 2°	implant failure	VAS; NDI	0.97	YES	VAS (-) ODI (-) Similar outcomes in the three groups
Yu et al.	2018	Retrospective	82	53	MF	degenerative disc disease	NA	39	ACDF	NO	PEEK cage + plate fixation	Radiolucent	X-Rays	cervical	single level	NO	movement of <2°; widening of the interspinous distance < 2 mm; presenc eof bridging trabecular bone; absence of implant failure signs of the anterior plate system or radiolucency of < 50% in the perimeter surrounding the cage	motion <2mm between the spinous processes	implant failure	VAS; NDI	0.96	YES	VAS (-) ODI (-) Similar outcomes in the three groups
Yu et al.	2018	Retrospective	89	51	MF	degenerative disc disease	NA	38	ACDF	NO	autologous bone graft + plate fixation	Unclear	X-Rays	cervical	single level	NO	movement of <2°; widening of the interspinous distance < 2 mm; presence of bridging trabecular bone; absence of implant failure signs of the anterior plate system or radiolucency of < 50% in the perimeter surrounding the cage	bridging trabecular bone	implant failure	VAS; NDI	0.97	YES	VAS (-) ODI (-) Similar outcomes in the three groups
Yu et al.	2018	Retrospective	-	53	MF	degenerative disc disease	NA	36	ACDF	NO	-	Radiolucent	X-Rays	cervical	mix	NO	movement of <2°; widening of the interspinous distance < 2 mm; presenc eof bridging trabecular bone; absence of implant failure signs of the anterior plate system or radiolucency of < 50% in the perimeter surrounding the cage	radiolucency of <50% in the perimeter surrounding the cage	implant failure	VAS; NDI	0.97	YES	VAS (-) ODI (-) Similar outcomes in the three groups
Boktor et al.	2018	Retrospective	22	41	MF	spondylolisthesis	NA	12	PLIF	YES	bone graft	Unclear	CT	lumbar	single level	YES	Brantigan	-	Unclear	VAS; ODI	0.64	NO	VAS (-) ODI (-)
Heinz von der Hoeh et al.	2018	Retrospective	NA	67	MF	degenerative spine disorders	NA	24	TLIF	Unclear	PEEK oblique cage	Radiolucent	X-Rays	lumbar	mix	NO	visible bridging trabecular bone either through the cage or surrounding it; lack of substantial scelrotic changes in the recipient bone bed; vertebral bony translation of < 3mm on lateral radiographs	bridging trabecular bone	Unclear	ODI	0.93	YES	ODI (-)
Heinz von der Hoeh et al.	2018	Retrospective	NA	67	MF	degenerative spine disorders	NA	24	PLIF	Unclear	PEEK cage	Radiolucent	X-Rays	lumbar	mix	NO	visible bridging trabecular bone either through the cage or surrounding it; lack of substantial scelrotic changes in the recipient bone bed; vertebral bony translation of < 3mm on lateral radiographs	lack of sclerotic changes on the recipient bone bed	Unclear	ODI	0.93	YES	ODI (-)
Heinz von der Hoeh et al.	2018	Retrospective	NA	67	MF	degenerative spine disorders	NA	24	TLIF	Unclear	Unclear	Unclear	X-Rays	lumbar	mix	NO	visible bridging trabecular bone either through the cage or surrounding it; lack of substantial sclerotic changes in the recipient bone bed; vertebral body translation of < 3mm on lateral radiographs	vertebral body translation of < 3 mm	Unclear	ODI	0.93	YES	ODI (-)
König et al.	2018	Prospective	5	39	MF	spondylolisthesis	NA	24	ALIF * posterior Wiltse approach	Unclear	HMA screws + bone graft + bone morphogenic protein	Unclear	CT	lumbar	mix	NO	Unclear	Unclear	Unclear	VAS	1	NO	VAS (-)
Elmekaty et al.	2018	Retrospective	22	70	MF	spondylolisthesis	NA	12	MIS-PLF	Unclear	Unclear	Unclear	X-Rays, CT	lumbar	single level	NO	Solid fusion mass in the interbody space; absence of local instability (motion angle <2° on dynamic lateral radiographs) or implant failure	Solid fusion mass	Unclear	JOABPEQ VAS	0.9	YES	JOABPEQ = in the 3 groups VAS (-)
Elmekaty et al.	2018	Retrospective	15	49	MF	spondylolisthesis	NA	12	MIS-TLIF	Unclear	Unclear	Unclear	X-Rays, CT	lumbar	single level	NO	Solid fusion mass in the interbody space; absence of local instability (motion angle <2° on dynamic lateral radiographs) or implant failure	angular motion < 2°	Unclear	JOABPEQ VAS	1	YES	JOABPEQ = in the 3 groups VAS (-)
Elmekaty et al.	2018	Retrospective	22	62	MF	spondylolisthesis	NA	12	MIDLF	Unclear	Unclear	Unclear	X-Rays, CT	lumbar	single level	NO	Solid fusion mass in the interbody space; absence of local instability (motion angle <2° on dynamic lateral radiographs) or implant failure	absence of implant failure	implant failure	JOABPEQ VAS	1	YES	JOABPEQ = in the 3 groups VAS (-)
Zhang et al.	2018	Retrospective	62	50	MF	disc herniation	NA	25	unilateral screw fixation and interbody fusion	Unclear	PEEK cage	Radiolucent	X-Rays	lumbar	mix	NO	determination of intervertebral space passed through by bone trabecula; less than 4° in angular variation; no obvious translucency detected at the interface between the cage and the centrum	bridging trabecular bone	Unclear	JOA; VAS	0.91	YES	JOA (+) VAS (-)
Zhang et al.	2018	Retrospective	68	49	MF	disc herniation	NA	25	interbody fusion	Unclear	stand-alone expandable cage	Radiolucent	X-Rays	lumbar	mix	NO	determination of intervertebral space passed through by bone trabecula; less than 4° in angular variation; no obvious translucency detected at the interface between the cage and the centrum	angular motion < 4°	Unclear	JOA; VAS	0.94	YES	JOA (+) VAS (-)
Zhang et al.	2018	Retrospective	62	50	MF	disc herniation	NA	25	unilateral screw fixation and interbody fusion	Unclear	PEEK cage	Radiolucent	X-Rays	lumbar	mix	NO	determination of intervertebral space passed through by bone trabecula; less than 4° in angular variation; no obvious translucency detected at the interface between the cage and the centrum	absence of radiolucencies	Unclear	JOA; VAS	-	YES	JOA (+) VAS (-)
Liu et al.	2019	Retrospective	36	53	MF	spondylotic myelopathy/radiculopathy	NA	12	ACDF	NO	PEEK cage+supplemental autograft bone	Radiolucent	CT	cervical	mix	NO	continuous trabeculae across the interspace	bridging trabecular bone	Unclear	JOA VAS NDI	1	NO	JOA (*) VAS (-) NDI (-)
Zhu et al.	2019	Retrospective	30	56	MF	spondylotic myelopathy	NA	36	ACDF	NO	stand-alone cage	Unclear	X-Rays, CT	cervical	mix	NO	the motion of adjacent spinous processes <= 2 mm on flex/ext radiographs; no radiolucent gap between cage and endplate; continuous bridging trabeculae between cage and endplate	motion of interspinous processes <= 2 mm	Unclear	VAS JOA NDI	93%	YES	VAS (-) JOA (+) NDI (-)
Zhu et al.	2019	Retrospective	32	55	MF	spondylotic myelopathy	NA	36	ACDF	NO	cage + plate fixation	Unclear	X-Rays, CT	cervical	mix	NO	the motion of adjacent spinous processes <= 2 mm on flex/ext radiographs; no radiolucent gap between cage and endplate; continuous bridging trabeculae between cage and endplate	absence of radiolucencies	Unclear	VAS JOA NDI	0.94	YES	VAS (-) JOA (+) NDI (-)
Zhu et al.	2019	Retrospective	-	NA	MF	spondylotic myelopathy	NA	36	ACDF	NO	stand-alone cage	Unclear	X-Rays, CT	cervical	mix	NO	the motion of adjacent spinous processes <= 2 mm on flex/ext radiographs; no radiolucent gap between cage and endplate; continuous bridging trabeculae between cage and endplate	bridging trabecular bone	Unclear	VAS JOA NDI	-	YES	VAS (-) JOA (+) NDI (-)
Phan et al.	2019	Prospective	50	57	MF	spine disorders	NA	7	ACDF	NO	titanium/PEEK cages	Radiolucent	CT	cervical	mix	NO	apparent bridging bone incorporating graft and adjoining endplates, with evidence of graft remodeling and new bone formation, restoration of interbody space, and no hardware/implant failure	bridging bone	Unclear	VAS	0.96	NO	VAS (-)
Phan et al.	2019	Prospective	50	57	MF	spine disorders	NA	7	ACDF	NO	titanium/PEEK cages	Radiolucent	CT	cervical	mix	NO	apparent bridging bone incorporating graft and adjoining endplates, with evidence of graft remodeling and new bone formation, restoration of interbody space, and no hardware/implant failure	evidence of graft remodeling and new bone formation	Unclear	VAS	0.96	NO	VAS (-)
Phan et al.	2019	Prospective	50	57	MF	spine disorders	NA	7	ACDF	NO	titanium/PEEK cages	Radiolucent	CT	cervical	mix	NO	apparent bridging bone incorporating graft and adjoining endplates, with evidence of graft remodeling and new bone formation, restoration of interbody space, and no hardware/implant failure	restoration of interbody space	Unclear	VAS	0.96	NO	VAS (-)
Phan et al.	2019	Prospective	50	57	MF	spine disorders	NA	7	ACDF	NO	titanium/PEEK cages	Radiolucent	CT	cervical	mix	NO	apparent bridging bone incorporating graft and adjoining endplates, with evidence of graft remodeling and new bone formation, restoration of interbody space, and no hardware/implant failure	absence of implant failure	implant failure	VAS	0.96	NO	VAS (-)
Heo et al.	2019	Prospective	46	63	MF	spine disorders	NA	13	microscopic TLIF	YES	Unclear	Unclear	X-Rays	lumbar	single level	YES	Brantigan score	-	-	ODI VAS	0.73	YES	ODI (-) VAS (-)
Heo et al.	2019	Prospective	23	61	MF	spine disorders	NA	13	percutaneous biportal endoscopic TLIF	YES	Unclear	Unclear	X-Rays	lumbar	single level	YES	Brantigan score	-	-	ODI VAS	0.78	YES	ODI (-) VAS (-)
Fujiwara et al.	2019	Prospective	22	67	MF	degenerative spine disorders	NA	24	PLIF	YES	cage+pedicle screw	Unclear	X-Rays, CT	lumbar	mix	NO	formation of new bone bridging between the upper and lower vertebral bodies; fusion mass formation with no radiolucency around the cages; flexion-extension angle <=5°	bridging bone	Unclear	JOA Roland-Morris Disability Questionnaire	0.96	YES	JOA (-) Roland-Morris Disability Questionnaire (-)
Fujiwara et al.	2019	Prospective	31	65	MF	degenerative spine disorders	NA	24	PLIF	YES	cage+pedicle screw	Unclear	X-Rays, CT	lumbar	mix	NO	formation of new bone bridging between the upper and lower vertebral bodies; fusion mass formation with no radiolucency around the cages; flexion-extension angle <=5°	absence of radiolucency	Unclear	JOA Roland-Morris Disability Questionnaire	0.92	YES	JOA (-) Roland-Morris Disability Questionnaire (-)
Fujiwara et al.	2019	Prospective	20	64	MF	degenerative spine disorders	NA	24	PLIF	YES	cage+pedicle screw	Unclear	X-Rays, CT	lumbar	mix	NO	formation of new bone bridging between the upper and lower vertebral bodies; fusion mass formation with no radiolucency around the cages; flexion-extension angle <=5°	angular motion <= 5°	Unclear	JOA Roland-Morris Disability Questionnaire	0.94	YES	JOA (-) Roland-Morris Disability Questionnaire (-)
Sardhara et al.	2019	Prospective	17	52	MF	degenerative spine disorders	NA	5	MIS-OLIF	Unclear	cage+ pedicle screw	Unclear	X-Rays, CT	lumbar	mix	YES	Bridwell	-	-	ODI VAS	NA	NO	ODI (-) VAS (-)
Steinhaus et al.	2019	Prospective	69	53	MF	spine disorders	NA	24	ACDF	NO	allograft/plating	Unclear	X-Rays	cervical	mix	NO	<1 mm of motion between flex/ext radiographs	translation <1 mm	Unclear	NDI VAS	0.95	NO	NDI (-) VAS (-)
Mo et al.	2019	Retrospective	28	67	MF	degenerative spine disorders	NA	34	PLIF/TLIF	YES	polymethylmethacrylathe-augmented pedicle screw	Unclear	X-Rays. CT	lumbar	mix	YES	Bridwell	-	-	VAS ODI	0.98	YES	VAS (-) ODI (-)
Mo et al.	2019	Retrospective	28	66	MF	degenerative spine disorders	NA	34	PLIF/TLIF	YES	traditional pedicle screw	Unclear	X-Rays, CT	lumbar	mix	YES	Bridwell	-	-	VAS ODI	0.86	YES	VAS (-) ODI (-)
Sebastian et al.	2019	Prospective	29	53	MF	degenerative spine disorders	NA	24	TLIF	YES	cage + bone morphogenetic protein	Unclear	X-Rays, CT	lumbar	mix	NO	bridging bone between adjacent vertebral bodies either through or around the implant; < 5° of angular motion; < 3 mm of translation	bridging bone	Unclear	VAS ODI SF-36 Sciatica Bothersome Index	0.82	YES	VAS(-) ODI (-) SF-36 (+) Sciatica Bothersome Index (+)
Sebastian et al.	2019	Prospective	48	59	MF	degenerative spine disorders	NA	24	TLIF	YES	cage + autograft	Unclear	X-Rays, CT	lumbar	mix	NO	bridging bone between adjacent vertebral bodies either through or around the implant; < 5° of angular motion; < 3 mm of translation	angular motion < 5°	Unclear	VAS ODI SF-36 Sciatica Bothersome Index	0.55	YES	VAS(-) ODI (-) SF-36 (+) Sciatica Bothersome Index (+)
Sebastian et al.	2019	Prospective	29	-	MF	degenerative spine disorders	NA	24	TLIF	YES	-	Unclear	X-Rays, CT	lumbar	mix	NO	bridging bone between adjacent vertebral bodies either through or around the implant; < 5° of angular motion; < 3 mm of translation	translation < 3 mm	Unclear	VAS ODI SF-36 Sciatica Bothersome Index	-	YES	VAS(-) ODI (-) SF-36 (+) Sciatica Bothersome Index (+)
Wang et al.	2019	Retrospective	52	67	MF	spondylolisthesis	osteoporosis	30	MIS-TLIF	YES	PEEK cages + conventional pedicle screw	Radiolucent	CT	lumbar	mix	NO	establishment of trabecular bony bridges between fusion vertebral bodies	bridging trabecular bone	Unclear	VAS ODI JOA	1	YES	VAS (-) ODI (-) JOA (+)
Wang et al.	2019	Retrospective	36	65	MF	spondylolisthesis	osteoporosis	30	MIS-TLIF	YES	PEEK cages + fenestrated pedicle screw	Radiolucent	CT	lumbar	mix	NO	establishment of trabecular bony bridges between fusion vertebral bodies	bridging trabecular bone	Unclear	VAS ODI JOA	1	YES	VAS (-) ODI (-) JOA (+)
Park et al.	2019	Retrospective	71	68	MF	spine disorders	NA	17	ULIF	YES	PEEK cage + pedicle screw	Radiolucent	X-Rays	lumbar	single level	YES	Bridwell	grade 3 or 4	Unclear	VAS ODI	0.74	YES	VAS (-) ODI (-)
Park et al.	2019	Retrospective	70	66	MF	spine disorders	NA	20	PLIF	YES	cage+pedicle screw	Unclear	X-Rays	lumbar	single level	YES	Bridwell	grade 3 or 4	Unclear	VAS ODI	0.92	YES	VAS (-) ODI (-)
Lin et al.	2019	Retrospective	67	67	MF	spine disorders	NA	36	OLIF	Unclear	PEEK cage+pedicle screw	Radiolucent	CT	lumbar	mix	YES	Bridwell	-	-	VAS ODI	0.94	NO	VAS (-) ODI (-)
Suya et al.	2019	Retrospective	18	56	MF	tuberculous spondylodiscitis	NA	20	nonstructural PLIF	YES	auto/allograft bone	Unclear	X-Rays, CT	lumbar/thoracic	mix	NO	Lee criteria	-	Unclear	VAS; operation time	1	YES	VAS (-) operation time < in nonstructral IF
Suya et al.	2019	Retrospective	19	49	MF	tuberculous spondylodiscitis	NA	19	structural PLIF	YES	titanium mesh cages	Radiolucent	X-Rays, CT	lumbar/thoracic	mix	NO	Lee criteria	.	Unclear	VAS; operation time	1	YES	VAS (-) operation time < in nonstructral IF
Yang et al.	2019	Prospective	58	50	MF	spondylotic myelopathy/radiculopathy	NA	29	ACDF	NO	allograft	Unclear	CT	cervical	mix	NO	presence of bony trabeculation across the fusion level; lack of bony lucency at the juncture of the cage and vertebral body	bridging bone	anterior-posterior discontinuation	VAS NDI	1	YES	VAS (-) NDI (-)
Yang et al.	2019	Prospective	49	50	MF	spondylotic myelopathy/radiculopathy	NA	29	ACDF	NO	PEEK cage	Radiolucent	CT	cervical	mix	NO	presence of bony trabeculation across the fusion level; lack of bony lucency at the juncture of the cage and vertebral body	absence of radiolucency	absence of bridging bone	VAS NDI	1	YES	VAS (-) NDI (-)
Wu et al.	2019	Prospective	46	57	MF	spine disorders	NA	20	MIS-TLIF with extensible retractor system	YES	Unclear	Unclear	CT	lumbar	single level	NO	bridged trabecular bone	bridging trabecular bone	Unclear	Multifidus atrophy VAS JOA ODI	1	YES	Multifidus atrophy = in the 2 groups VAS (-) JOA (+) ODI (-)
Wu et al.	2019	Prospective	45	55	MF	spine disorders	NA	20	MIS-TLIF with inextensible endoscopic tube	YES	Unclear	Unclear	CT	lumbar	single level	NO	bridged trabecular bone	bridging trabecular bone	Unclear	Multifidus atrophy VAS JOA ODI	1	YES	Multifidus atrophy = in the 2 groups VAS (-) JOA (+) ODI (-)
Li et al.	2019	Prospective	39	35	MF	tuberculous spondylodiscitis	NA	72	anterior debridement and fusion	NO	titanium rods + allograft	Radiolucent	Unclear	thoracic	mix	NO	Unclear	Unclear	Unclear	VAS SF-36	NA	YES	VAS (-) SF-36 (+)
Li et al.	2019	Prospective	48	37	MF	tuberculous spondylodiscitis	NA	72	posterior transpedicular debridement and fusion	NO	titanium rods + allograft	Radiolucent	Unclear	thoracic	mix	NO	Unclear	Unclear	Unclear	VAS SF-36	NA	YES	VAS (-) SF-36 (+)
Cuzzocrea et al.	2019	Retrospective	40	48	MF	degenerative spine disorders	NA	12	PLIF	YES	metal cage	Unclear	CT	lumbar	mix	YES	Christensen score	-	-	VAS ODI	0.4	YES	VAS (-) ODI (-)
Cuzzocrea et al.	2019	Retrospective	15	55	MF	degenerative spine disorders	NA	12	PLIF	YES	PEEK cage	Radiolucent	CT	lumbar	mix	YES	Christensen score	-	-	VAS ODI	0.15	YES	VAS (-) ODI (-)
Malham et al.	2019	Retrospective	30	58	MF	spondylolisthesis	obesity	35	ALIF	YES	PEEK cage	Radiolucent	CT	lumbar	mix	NO	presence of bridging interbody trabecular bone	bridging trabecular bone	absence of bridging bone	VAS ODI SF-36	0.87	NO	VAS (-) ODI (-) SF-36 (+)
Louie et al.	2019	Retrospective	23	64	MF	spine disorders	NA	26	LLIF	YES	PEEK cage	Radiolucent	X-Rays	lumbar	mix	NO	bridging bone at more than one side connecting the adjacent vertebral bodies through or around the implants; < 3 mm of translation on flex/ext lateral radiographs; radiolucent lines around < 50% of either of implant surfaces	bridging bone	absence of bridging bone	ODI VAS	NA	YES	ODI (-) VAS (-)
Louie et al.	2019	Retrospective	24	62	MF	spine disorders	NA	33	PLF	YES	autograft/allograft + peedicle screw	Radiolucent	X-Rays	lumbar	mix	NO	bridging bone at more than one side connecting the adjacent vertebral bodies through or around the implants; < 3 mm of translation on flex/ext lateral radiographs; radiolucent lines around < 50% of either of implant surfaces	translation < 3 mm	Unclear	ODI VAS	NA	YES	ODI (-) VAS (-)
Louie et al.	2019	Retrospective	23	-	MF	spine disorders	NA	-	-	YES	PEEK cage	Radiolucent	X-Rays	lumbar	mix	NO	bridging bone at more than one side connecting the adjacent vertebral bodies through or around the implants; < 3 mm of translation on flex/ext lateral radiographs; radiolucent lines around < 50% of either of implant surfaces	radiolucent lines < 50% of either of implant surfaces	Unclear	ODI VAS	NA	YES	ODI (-) VAS (-)
Wen et al.	2020	Retrospective	36	56	MF	degenerative spine disorders	NA	27	OLIF	Unclear	Unilateral pedicle screw	Unclear	CT	lumbar	single level	NO	presence of bridging bony trabeculae vbetween the endplate and the graft	bridging trabecular bone	Unclear	ODI VAS	0.86	YES	ODI (-) VAS (-)
Wen et al.	2020	Retrospective	38	58	MF	degenerative spine disorders	NA	27	OLIF	Unclear	Bilateral pedicle screw	Unclear	CT	lumbar	single level	NO	presence of bridging bony trabeculae vbetween the endplate and the graft	bridging trabecular bone	Unclear	ODI VAS	0.91	YES	ODI (-) VAS (-)
Liu et al.	2020	Retrospective	14	59	MF	degenerative spine disorders	NA	21	OLIF	Unclear	Unclear	Unclear	X-Rays, CT	lumbar	mix	NO	Unclear	Unclear	Subsidence	ODI VAS	0.95	NO	ODI (-) VAS (-)
Kim et al.	2020	Retrospective	203	57	MF	spine disorders	NA	12	PLF	YES	local autograft bone	Unclear	CT	lumbar	single level	NO	convinving evidence of bridging trabecular bone on multiple images	bridging trabecular bone	Unlcear	ODI VAS SF-36	NA	NO	ODI (-) VAS (-) SF-36(+)
Grobost et al.	2020	Retrospective	29	37	MF	spine trauma	NA	60	early posterior stabilisation and anterior reconstruction	YES	expandable implant	Unclear	CT	thoracic/lumbar	mix	YES	Bridwell	Bridwell score 1 or 2	Bridwell score 3 or 4	ODI VAS SF-36	0.93	YES	ODI (-) VAS (-) SF-36(+)
Grobost et al.	2020	Retrospective	15	37	MF	spine trauma	NA	60	late posterior stabilisation and anterior reconstruction	YES	expandable implant	Unclear	CT	thoracic/lumbar	mix	YES	Bridwell	Bridwell score 1 or 2	Bridwell score 3 or 4	ODI VAS SF-36	0.93	YES	ODI (-) VAS (-) SF-36(+)
Ao et al.	2020	Retrospective	75	52	MF	degenerative spine disorders	NA	12	Percutaneous endoscopic TLIF	YES	Unclear	Unclear	CT	lumbar	mix	NO	No mechanical low back pain; segmental movement less than 4° at the fused levels on flex/ext dynamic radiographs	absence of low back pain	mechanical low back pain	ODI VAS	0.85	YES	ODI (-) VAS (-)
Ao et al.	2020	Retrospective	40	53	MF	degenerative spine disorders	NA	12	MIS-TLIF	YES	PEEK cage	Radiolucent	CT	lumbar	mix	NO	No mechanical law back pain; segmental movement less than 4° at the fused levels on flex/ext dynamic radiographs	angular motion < 4°	Unclear	ODI VAS	0.92	YES	ODI (-) VAS (-)
Lebhar et al.	2020	Retrospective	48	NA	MF	degenerative spine disorders	NA	55	PLIF	YES	tantalum implant	Unclear	X-Rays, MRI	lumbar	single level	NO	continuous bridges on at least two successive frontal or sagittal slices; intersegment mobility < 5°	bridging bone	absent/discontinuous bridge	-	1	NO	Tantalum implant without bone autograft enables satisfactory radiographic results
Lebhar et al.	2020	Retrospective	48	NA	MF	degenerative spine disorders	NA	55	PLIF	YES	tantalum implant	Unclear	X-Rays, MRI	lumbar	single level	NO	continuous bridges on at least two successive frontal or sagittal slices; intersegment mobility < 5°	intersegment mobility < 5°	absent/discontinuous bridge	-	1	NO	Tantalum implant without bone autograft enables satisfactory radiographic results
Sun et al.	2020	Retrospective	27	54	MF	spondylotic myelopathy	NA	60	ACDF	NO	Unclear	Unclear	X-Rays	cervical	mix	NO	no motion on flex/ext views of X-Rays; bony trabeculae crossing the graft-endplate surfaces	no angular motion	Unclear	JOA NDI SF-36	1	YES	JOA (+) NDI (-) SF-36 (+)
Sun et al.	2020	Retrospective	34	56	MF	spondylotic myelopathy	NA	60	ACDF	NO	Unclear	Unclear	X-Rays	cervical	mix	NO	no motion on flex/ext views of X-Rays; bony trabeculae crossing the graft-endplate surfaces	bridging trabecular bone	Unclear	JOA NDI SF-36	1	YES	JOA (+) NDI (-) SF-36 (+)
He et al.	2020	Retrospective	9	57	MF	spondylolisthesis	NA	6	OLIF	Unclear	cage+ bone matrix	Unclear	X-Rays	lumbar	mix	NO	Unclear	Unclear	Unclear	ODI VAS	1	NO	ODI (-) VAS (-)
Shimizu et al.	2020	Retrospective	42	69	MF	stenosis	NA	12	LIF	YES	cage + synthetic bone substitute	Unclear	CT	lumbar	mix	NO	continuous trabecular bone inside the cage and/or bony union on the facet joint	bridging trabecular bone	screw loosening	JOA	0.88	NO	JOA (+)
Noh et al.	2020	Retrospective	24	437	MF	spine disorders	NA	37	ACDF with uncinate process resection	NO	Unclear	Unclear	X-Rays	cervical	single level	NO	<=2 ° of movement on flex/ext; <= 2 mm of movement of the interspinous distance on flex/ext	angular motion <=2 °	Unclear	VAS	0.92	YES	VAS (-)
Noh et al.	2020	Retrospective	24	49	MF	spine disorders	NA	37	ACDF without uncinate process resection	NO	Unclear	Unclear	X-Rays	cervical	single level	NO	<2 ° of movement on flex/ext; < 2 mm of movement of the interspinous distance on flex/ext	translation <= 2 mm	Unclear	VAS	0.92	YES	VAS (-)
Li et al.	2020	Prospective	33	67	MF	degenerative spine disorders	NA	24	PLF	YES	allogeneic bone cage	Unclear	X-Rays	lumbar	single level	NO	trabecular bone passed throughthe endplates; displacement of th djacent vertebral body < 3 mm in hyperflexion/hyerextension; displacement of adjacent endplates < 5° in over flexion and extension	bridging trabecular bone	Unclear	VAS ODI	0.9	YES	VAS (-) ODI (-)
Li et al.	2020	Prospective	34	66	MF	degenerative spine disorders	NA	24	PLF	YES	PEEK cage	Unclear	X-Rays	lumbar	single level	NO	trabecular bone passed throughthe endplates; displacement of th djacent vertebral body < 3 mm in hyperflexion/hyerextension; displacement of adjacent endplates < 5° in over flexion and extension	displacement of the adjacent vertebral body < 3 mm in hyperflex/hyperext	Unclear	VAS ODI	0.88	YES	VAS (-) ODI (-)
Li et al.	2020	Prospective	33	67	MF	degenerative spine disorders	NA	24	PLF	YES	allogeneic bone cage	Unclear	X-Rays	lumbar	single level	NO	trabecular bone passed throughthe endplates; displacement of th djacent vertebral body < 3 mm in hyperflexion/hyerextension; displacement of adjacent endplates < 5° in over flexion and extension	diplacement of adjacent endplates < 5°	Unclear	VAS ODI	0.9	YES	VAS (-) ODI (-)
Nakajima et al.	2020	Retrospective	36	69	MF	degenerative spine disorders	NA	12	PLIF	YES	cortical bone trajectory	Unclear	CT	lumbar	single level	NO	continuity of bone trabeculae between the vertebra and the grafted bone	continuity of bone trabeculae	Unclear	JOABPEQ VAS	0.86	YES	JOABPEQ (+) VAS (-)
Nakajima et al.	2020	Retrospective	68	69	MF	degenerative spine disorders	NA	12	PLIF	YES	traditional pedicle screw	Unclear	CT	lumbar	single level	NO	continuity of bone trabeculae between the vertebra and the grafted bone	continuity of bone trabeculae	Unclear	JOABPEQ VAS	0.94	YES	JOABPEQ (+) VAS (-)
Szadkowski et al.	2020	Retrospective	112	44	MF	spine disorders	NA	20	ALIF	NO	anterior plate fixation	Unclear	X-Rays, CT	lumbar	single level	NO	Unclear	Unclear	cage subsidence or plate mobilisation	ODI SF-12 VAS	0.96	NO	ODI (-) SF-12 (+) VAS (-)
Kroeze et al.	2020	Retrospective	33	NA	MF	spine disorders	NA	228	ALIF	NO	cage + autograft	Unclear	X-Rays	lumbar	single level	YES	Van DijK criteria	-	no bone ingrowth within the cage	ODI VAS SF-36	0.7	NO	ODI (-) VAS (-) SF-36 (+)
Li et al.	2020	Retrospective	22	52	MF	degenerative spine disorders	NA	14	Full endoscopic PLIF	YES	titanium expandable cage	Radiolucent	CT	lumbar	mix	YES	Bridwell	-	-	VAS	0.72	YES	VAS (-)
Li et al.	2020	Retrospective	30	50	MF	degenerative spine disorders	NA	14	MIS-TLIF	YES	PEEK cage	Radiolucent	CT	lumbar	mix	YES	Bridwell	-	-	VAS	0.7	YES	VAS (-)
He et al.	2020	Retrospective	44	49	MF	degenerative disc disease	heterotopic ossification	40	ACDF	NO	Zero-P implant + tricalcium phosphate	Unclear	X-Rays	cervical	multi level	NO	presence of continuous bridging bone, radiolucency < 50% of the implant-vertebral interface, < 1° segmental movement	continuous bridging bone	Unclear	VAS NDI JOA	0.81	YES	VAS (-) NDI (-) JOA (-)
He et al.	2020	Retrospective	47	47	MF	degenerative disc disease	no heterotopic ossification	40	ACDF	NO	Zero-P implant + tricalcium phosphate	Unclear	X-Rays	cervical	multi level	NO	presence of continuous bridging bone, radiolucency < 50% of the implant-vertebral interface, < 1° segmental movement	radiolucency < 50%	Unclear	VAS NDI JOA	0.95	YES	VAS (-) NDI (-) JOA (-)
He et al.	2020	Retrospective	-	-	MF	degenerative disc disease	heterotopic ossification	40	ACDF	NO	Zero-P implant + tricalcium phosphate	Unclear	X-Rays	cervical	multi level	NO	presence of continuous bridging bone, radiolucency < 50% of the implant-vertebral interface, < 1° segmental movement	segmental movement < 1°	Unclear	VAS NDI JOA	-	YES	VAS (-) NDI (-) JOA (-)
Driver et al.	2021	Prospective	102	57	MF	degenerative disc disease	NA	12	TLIF	YES	novel comformable mesh device	Unclear	CT	lumbar	single level	NO	Unclear	Unclear	screw loosening or hardware failure	VAS ODI	0.98	NO	VAS (-) ODI (-)
Kanematsu et al.	2021	Retrospective	22	72	MF	degenerative kyphosis or spondylolisthesis	NA	12	decompression and lateral mass screw fixation	Unclear	Unclear	Unclear	CT	cervical	mix	NO	continuous, uninterrupted area of cancellous bone bridging the facet joint space or surface	bridging bone	radiolucency of 1 mm or wider ath the bone-screw interface	-	0.85	NO	-
Yang et al.	2021	Prospective	18	56	MF	spondylotic myelopathy/radiculopathy	NA	9	ACDF	NO	autogeneuos iliac bone	Unclear	X-Rays	cervical	mix	YES	Brantigan score	-	-	VAS JOA NDI	1	YES	VAS (-) JOA (+) NDI (-)
Yang et al.	2021	Prospective	16	52	MF	spondylotic myelopathy/radiculopathy	NA	9	ACDF	NO	allogeneic bone	Unclear	X-Rays	cervical	mix	YES	Brantigan score	-	-	VAS JOA NDI	1	YES	VAS (-) JOA (+) NDI (-)
Yang et al.	2021	Prospective	15	53	MF	spondylotic myelopathy/radiculopathy	NA	9	ACDF	NO	hyfroxyhapatite	Unclear	X-Rays	cervical	mix	YES	Brantigan score	-	-	VAS JOA NDI	0.73	YES	VAS (-) JOA (+) NDI (-)
Wang et al.	2021	Retrospective	6	65	MF	osteoporotic fracture	NA	31	anterior decompression and fixation	YES	metal cage + cancellous bone chips + pedicle screw	Unclear	CT	thoracic/lumbar	single level	NO	bridging callus with trabeculation	bridging trabecular bone	Unclear	VAS ODI	0.33	NO	VAS (-) ODI (-)
Yu et al.	2021	Retrospective	46	59	MF	stenosis	NA	12	TLIF	YES	cage + pedicle screw	Unclear	CT	lumbar	single level	NO	any evidence of bony bridging from endplate to endplate within the cage as well as bony bridges lateral to the cage	bridging bone	Unclear	VAS ODI HADS	1	YES	VAS (-) ODI (-) HADS (-)
Yu et al.	2021	Retrospective	40	55	MF	stenosis	NA	12	MIS-TLIF	YES	cage + pedicle screw	Unclear	CT	lumbar	single level	NO	any evidence of bony bridging from endplate to endplate within the cage as well as bony bridges lateral to the cage	bridging bone	Unclear	VAS ODI HADS	1	YES	VAS (-) ODI (-) HADS (-)
Giorgi et al.	2021	Retrospective	12	12	MF	severe paralytic scoliosis	myelomeningocele	33	tethered cord releas + posterior spinal fusion + delayed minimally invasive anterior fusion	YES	Unclear	Unclear	X-Rays	lumbar	multi level	YES	Brantigan score	-	-	Cobb angle pelvic obliquity correction	1	NO	improvement in Cobb angle and pelvic obliquity correction
Lee et al.	2021	Retrospective	42	58	MF	mutlilevel myelopathy	NA	27	vertebral body sliding osteotomy	Unclear	cages + local autobone graft	Unclear	X-Rays	lumbar	mix	NO	interspinous motion < 1mm; intragraft bone bridging dfined as trabecular bone conncection density within the interbody spacer; extragraft bone bridging as peripheral bone bridge of cortical density outside the interbody spacer	interspinous motion < 1mm	Unclear	VAS NDI JOA	0.92	YES	VAS (-) NDI (-) JOA (+)
Lee et al.	2021	Retrospective	95	60	MF	mutlilevel myelopathy	NA	36	ACDF	NO	cage + allograft packed with local bone graft	Unclear	X-Rays	lumbar	mix	NO	interspinous motion < 1mm; intragraft bone bridging dfined as trabecular bone conncection density within the interbody spacer; extragraft bone bridging as peripheral bone bridge of cortical density outside the interbody spacer	intragraft bone bridging	Unclear	VAS NDI JOA	0.77	YES	VAS (-) NDI (-) JOA (+)
Lee et al.	2021	Retrospective	31	62	MF	mutlilevel myelopathy	NA	48	ACCF	NO	titanium mesh cage + allograft	Radiolucent	X-Rays	lumbar	mix	NO	interspinous motion < 1mm; intragraft bone bridging dfined as trabecular bone conncection density within the interbody spacer; extragraft bone bridging as peripheral bone bridge of cortical density outside the interbody spacer	extragraft bone bridging	Unclear	VAS NDI JOA	0.74	YES	VAS (-) NDI (-) JOA (+)
Wang et al.	2021	Retrospective	153	50	MF	degenerative disc disease	NA	40	ACDF	NO	artificial cervical disc + Zero-P device	Unclear	CT	cervical	multi level	NO	height of new bone tissue at the posteriore aspect of the cage	height of new bone tissue at the posteriore aspect of the cage	Unclear	VAS NDI JOA	0.76	NO	VAS (-) NDI (-) JOA (+) non-smoking status appeared to be protective against bone loss
Changoor et al.	2021	Retrospective	62	54	MF	spine disorders	obesity	95	XLIF	YES	Unclear	Unclear	X.Rays	lumbar	mix	NO	absence of radiolucent gaps between cages and endplates; presence of trabeculation and bony bridging between cages and endplates	absence of radiolucnet gap between cages and endplates	graft subsidence	VAS ODI	0.96	YES	VAS (+) ODI(-) obese patients have similar outcomes to non obese
Changoor et al.	2021	Retrospective	53	58	MF	spine disorders	no obesity	95	XLIF	YES	Unclear	Unclear	X.Rays	lumbar	mix	NO	absence of radiolucent gaps between cages and endplates; presence of trabeculation and bony bridging between cages and endplates	absence of radiolucnet gap between cages and endplates	trabeculation and bony bridging	VAS ODI	0.98	YES	VAS (+) ODI(-) obese patients have similar outcomes to non obese
Chung et al.	2021	Retrospective	86	64	MF	degenerative spine disease	NA	28	OLIF	YES	PEEEK cage + autologous bone graft + pedicle screw	Radiolucent	CT	lumbar	mix	YES	Bridwell score	Bridwell score 1 or 2	Bridwell score 3 or 4	presence of endplate lesion	0.98	NO	Vertebral endplate lesions did not affect the overall radiological outcome in 1- or 2-level OLIF
Chung et al.	2021	Retrospective	47	64	MF	degenerative spine disease	NA	39	OLIF	YES	Unclear	Unclear	CT	lumbar	single level	YES	Bridwell score	-	-	VAS ODI	0.95	YES	VAS (-) ODI (-)
Chung et al.	2021	Retrospective	45	61	MF	degenerative spine disease	NA	42	ALIF	NO	Unclear	Unclear	CT	lumbar	single level	YES	Bridwell score	-	-	VAS ODI	0.93	YES	VAS (-) ODI (-)
Han et al.	2021	Retrospective	28	50	MF	spondylolisthesis	NA	12	Robot assisted MIS-TLIF	YES	cage + pedicle screws	Unclear	X-Rays	lumbar	single level	YES	Bridwell score	-	-	VAS ODI	0.96	YES	VAS (-) ODI (-)
Han et al.	2021	Retrospective	33	53	MF	spondylolisthesis	NA	12	Robot assisted OLIF	YES	cage filled with demineralized bone matrix	Unclear	X-Rays	lumbar	single level	YES	Bridwell score	-	-	VAS ODI	0.87	YES	VAS (-) ODI (-)
Yoshii et al.	2021	Prospective	NA	71	MF	degenerative spine disease	NA	24	PLIF	YES	titanium cages + hydroxyapatite/collagen composite	Radiolucent	CT	lumbar	single level	NO	continuous bony bridging	bridging bone	no bony bridging	JOA	0.95	YES	JOA (+)
Yoshii et al.	2021	Prospective	NA	71	MF	degenerative spine disease	NA	24	PLIF	YES	titanium cages + local bone graft	Radiolucent	CT	lumbar	single level	NO	continuous bony bridging	bridging bone	no bony bridging	JOA	0.89	YES	JOA (+)
Gatam et al.	2021	Retrospective	145	55	MF	spondylolisthesis	NA	12	ULIF	YES	Unclear	Unclear	CT	lumbar	mix	NO	Unclear	Unclear	Unclear	VAS ODI SF-36	0.92	YES	VAS (-) ODI (-) SF-36 (+)
Gatam et al.	2021	Retrospective	145	52	MF	spondylolisthesis	NA	12	MIS-TLIF	YES	Unclear	Unclear	CT	lumbar	mix	NO	Unclear	Unclear	Unclear	VAS ODI SF-36	0.93	YES	VAS (-) ODI (-) SF-36 (+)
Guo et al.	2022	Retrospective	24	57	MF	degenerative spine disorders	NA	18	OLIF	NO	cage + allograft + anterolateral screw fixation	Unclear	CT	lumbar	single level	YES	Bridwell	Bridwell score 1 or 2	Bridwell score 3 or 4	VAS ODI	0.87	YES	VAS (-) ODI (-)
Guo et al.	2022	Retrospective	27	59	MF	degenerative spine disorders	NA	17	OLIF	YES	posterior screw fixation	Unclear	CT	lumbar	single level	YES	Bridwell	Bridwell score 1 or 3	Bridwell score 3 or 5	VAS ODI	0.92	YES	VAS (-) ODI (-)
Zhang et al.	2022	Prospective	39	53	MF	degenerative spine disorders	osteoporosis	6	TLIF/PLIF	YES	Unclear	Unclear	CT	lumbar	mix	NO	Bridging bone bonding with both adjacent vertebral bodies	bridging bone	incomplete bony bridging	JOA VAS	0.91	YES	JOA (-) VAS (-)
Zhang et al.	2022	Prospective	39	56	MF	degenerative spine disorders	osteoporosis	6	TLIF/PLIF	YES	Unclear	Unclear	CT	lumbar	mix	NO	Bridging bone bonding with both adjacent vertebral bodies	bridging bone	incomplete bony bridging	JOA VAS	0.71	YES	JOA (-) VAS (-)
Zhang et al.	2022	Retrospective	25	43	MF	spondylolisthesis	NA	24	OLIF	Unclear	anterior single rob-screw fixation	Unclear	CT	lumbar	mix	YES	Bridwell	Bridwell score 1 or 2	Bridwell score 3 or 4	VAS ODI	1	YES	VAS (-) ODI (-)
Zhang et al.	2022	Retrospective	28	47	MF	spondylolisthesis	NA	24	OLIF	Unclear	posterior percutaneous screw fixation	Unclear	CT	lumbar	mix	YES	Bridwell	Bridwell score 1 or 3	Bridwell score 3 or 5	VAS ODI	1	YES	VAS (-) ODI (-)
Hiyama et al.	2022	Retrospective	59	68	MF	degenerative disc disease	NA	12	LLIF	YES	lordosis cages	Unclear	X-Rays, CT	lumbar	single level	NO	presence of a bony bridge in the sagittal and coronal reconstruction planes and its partial or complete connections (CT scan); presence of regional motion of < 3° and intervertebral translation of < 3mm, without revision or instrumentation loosening after 1 year (X-Rays)	bridging bone	revision/instrumentation loosening	NRS	0.92	YES	NRS (-)
Hiyama et al.	2022	Retrospective	59	68	MF	degenerative disc disease	NA	12	LLIF	YES	lordosis cages	Unclear	X-Rays, CT	lumbar	single level	NO	presence of a bony bridge in the sagittal and coronal reconstruction planes and its partial or complete connections (CT scan); presence of regional motion of < 3° and intervertebral translation of < 3mm, without revision or instrumentation loosening after 1 year (X-Rays)	regional motion < 3°	revision/instrumentation loosening	NRS	0.55	YES	NRS (-)
Hiyama et al.	2022	Retrospective	59	68	MF	degenerative disc disease	NA	12	LLIF	YES	lordosis cages	Unclear	X-Rays, CT	lumbar	single level	NO	presence of a bony bridge in the sagittal and coronal reconstruction planes and its partial or complete connections (CT scan); presence of regional motion of < 3° and intervertebral translation of < 3mm, without revision or instrumentation loosening after 1 year (X-Rays)	intervertebral translation of < 3 mm	revision/instrumentation loosening	NRS	-	YES	NRS (-)
Tomita et al.	2022	Retrospective	50	9	MF	degenerative spine disorder	NA	34	MIS-TLIF	YES	Unclear	Unclear	X-Rays, CT	lumbar	single level	YES	Bridwell	-	-	VAS JOA	NA	YES	VAS (-) JOA (+)
Tomita et al.	2022	Retrospective	27	67	MF	degenerative spine disorder	NA	34	Traditional open surgery	YES	Unclear	Unclear	X-Rays, CT	lumbar	single level	YES	Bridwell	-	-	VAS JOA	NA	YES	VAS (-) JOA (+)
Chen et al.	2022	Prospective	58	51	MF	spondylolisthesis	NA	20	LLIF	Unclear	Unclear	Unclear	X-Rays, CT	lumbar	single level	NO	bridging bone connecting the adjacent vertebral bodies either through or around the cage; < 5° of angular motion; < 3 mm of translation on the radiography; absence of radiolucent lines > 50% of either of the cage surfaces on CT scan	bridging bone	Unclear	VAS ODI	NA	NO	VAS (-) ODI (-)
Chen et al.	2022	Prospective	58	51	MF	spondylolisthesis	NA	20	LLIF	Unclear	Unclear	Unclear	X-Rays, CT	lumbar	single level	NO	bridging bone connecting the adjacent vertebral bodies either through or around the cage; < 5° of angular motion; < 3 mm of translation on the radiography; absence of radiolucent lines > 50% of either of the cage surfaces on CT scan	angular motion < 5°	Unclear	VAS ODI	NA	NO	VAS (-) ODI (-)
Chen et al.	2022	Prospective	58	51	MF	spondylolisthesis	NA	20	LLIF	Unclear	Unclear	Unclear	X-Rays, CT	lumbar	single level	NO	bridging bone connecting the adjacent vertebral bodies either through or around the cage; < 5° of angular motion; < 3 mm of translation on the radiography; absence of radiolucent lines > 50% of either of the cage surfaces on CT scan	translation < 3 mm	Unclear	VAS ODI	NA	NO	VAS (-) ODI (-)
Chen et al.	2022	Prospective	58	51	MF	spondylolisthesis	NA	20	LLIF	Unclear	Unclear	Unclear	X-Rays, CT	lumbar	single level	NO	bridging bone connecting the adjacent vertebral bodies either through or around the cage; < 5° of angular motion; < 3 mm of translation on the radiography; absence of radiolucent lines > 50% of either of the cage surfaces on CT scan	absence of radiolucent line > 50% of the cage surfaces	Unclear	VAS ODI	NA	NO	VAS (-) ODI (-)
Yudistira et al.	2022	Prospective	6	NA	MF	degenerative spine disorders	NA	12	translaminar screw fixation	YES	Unclear	Unclear	X-Rays	lumbar	mix	NO	solid bony fusion with a radiologically calcified fusion mass; no apparent motion on flex/ext radiographs in the fused segment	bony fusion	no evidence of bony fusion	ODI	NA	NO	ODI (-)
Yudistira et al.	2022	Prospective	6	NA	MF	degenerative spine disorders	NA	12	translaminar screw fixation	YES	Unclear	Unclear	X-Rays	lumbar	mix	NO	solid bony fusion with a radiologically calcified fusion mass; no apparent motion on flex/ext radiographs in the fused segment	no apparent motion in the fused segment	screw loosening	ODI	NA	NO	ODI (-)
Wang et al.	2022	Prospective	67	45	MF	spondylolisthesis	NA	24	modified MIS-TLIF	YES	PEEK cage + autograft	Radiolucent	CT	lumbar	single level	YES	Brantigan	Brantigan score >= 3	Brantigan score < 3	JOA VAS	0.91	YES	JOA (-) VAS (-)
Wang et al.	2022	Prospective	72	47	MF	spondylolisthesis	NA	24	MIS-TLIF	YES	PEEK cage + autograft	Radiolucent	CT	lumbar	single level	YES	Brantigan	Brantigan score >= 3	Brantigan score < 3	JOA VAS	0.89	YES	JOA (-) VAS (-)
Xu et al.	2022	Retrospective	43	47	MF	tuberculous spondylodiscitis	NA	24	debridement and fusion (posterior approach)	YES	morselized bone graft	Unclear	CT	lumbar	single level	YES	Bridwell	-	hardware failure	VAS	0.95	YES	VAS (-)
Xu et al.	2022	Retrospective	39	48	MF	tuberculous spondylodiscitis	NA	24	debridement and fusion (posterior approach)	YES	structural iliac bone graft	Unclear	CT	lumbar	single level	YES	Bridwell	-	hardware failure	VAS	0.97	YES	VAS (-)
He et al.	2022	Retrospective	28	59	MF	spondylolisthesis	NA	18	endoscopic PLIF	YES	cage + pedicle screw	Unclear	X-Rays, CT	lumbar	single level	YES	Bridwell	-	-	VAS ODI	0.89	YES	VAS (-) ODI (-)
He et al.	2022	Retrospective	28	59	MF	spondylolisthesis	NA	18	open PLIF	YES	cage + pedicle screw	Unclear	X-Rays, CT	lumbar	single level	YES	Bridwell	-	-	VAS ODI	0.92	YES	VAS (-) ODI (-)
Kwon et al.	2022	Retrospective	108	61	MF	spondylolisthesis	NA	120	MIS-TLIF	YES	PEEK cage + autograft	Radiolucent	X-Rays	lumbar	single level	YES	Bridwell	Bridwell score 1 or 2	Bridwell score 3 or 4	VAS ODI	0.86	YES	VAS (-) ODI (-)
Kwon et al.	2022	Retrospective	53	62	MF	spondylolisthesis	NA	120	MIS-TLIF	YES	PEEK cage + autograft	Radiolucent	X-Rays	lumbar	single level	YES	Bridwell	Bridwell score 1 or 3	Bridwell score 3 or 5	VAS ODI	0.87	YES	VAS (-) ODI (-)
Hao et al.	2022	Retrospective	302	58	MF	spondylothic myelopathy	NA	12	ACDF	NO	cage + autograft	Unclear	Unclear	cervical	single level	NO	Unclear	Unclear	Unclear	JOA VAS	0.98	YES	JOA (+) VAS (-)
Hao et al.	2022	Retrospective	249	57	MF	spondylothic myelopathy	NA	12	ACCF	NO	mesh cage + autograft	Radiolucent	Unclear	cervical	multi level	NO	Unclear	Unclear	Unclear	JOA VAS	0.98	YES	JOA (+) VAS (-)
Lin et al.	2022	Retrospective	41	61	MF	stenosis	NA	14	percutaneous endoscopic LIF	YES	cage + bone graft	Unclear	Unclear	lumbar	single level	YES	Bridwell	-	-	VAS ODI	0.99	YES	VAS (-) ODI (-)
Lin et al.	2022	Retrospective	48	62	MF	stenosis	NA	13	MIS-TLIF	YES	cage + autograft	Unclear	Unclear	lumbar	single level	YES	Bridwell	-	-	VAS ODI	1	YES	VAS (-) ODI (-)
Liu et al.	2022	Retrospective	29	52	MF	degenerative spine disorder	NA	12	TLIF	YES	Unclear	Unclear	X-Rays, CT	lumbar	single level	NO	X-Rays were interpreted as showing incomplete union if there was mobility of more than 3°, aremaining clear zone, or no definite bone connection	mobility < 3°	no definite bone connection	VAS ODI JOA	0.89	YES	VAS (-) ODI (-) JOA (+)
Liu et al.	2022	Retrospective	28	49	MF	degenerative spine disorder	NA	13	MIS-TLIF	YES	cage + bone graft	Unclear	X-Rays, CT	lumbar	single level	NO	X-Rays were interpreted as showing incomplete union if there was mobility of more than 3°, a remaining clear zone, or no definite bone connection	bridging bone	mobility of more than 3°	VAS ODI JOA	0.92	YES	VAS (-) ODI (-) JOA (+)
Liu et al.	2022	Retrospective	30	51	MF	degenerative spine disorder	NA	12	PLIF	YES	cage + bone graft	Unclear	X-Rays, CT	lumbar	single level	NO	X-Rays were interpreted as showing incomplete union if there was mobility of more than 3°, aremaining clear zone, or no definite bone connection	-	-	VAS ODI JOA	0.93	YES	VAS (-) ODI (-) JOA (+)
Aoki et al.	2022	Retrospective	91	69	MF	degenerative spine disorder	NA	62	TLIF	Unclear	Unclear	Unclear	X-Rays, CT	lumbar	mix	NO	presence of continuous trabecular bone formation through or outside the cages; < 3° movement on lateral flex/ext radiography; absence of radiolucent lines of > 50% of the implant	bridging trabecular bone	-	JOA ODI Nakai score	0.97	NO	JOA (-) ODI (-) Nakai score (+)
Aoki et al.	2022	Retrospective	91	69	MF	degenerative spine disorder	NA	62	TLIF	Unclear	Unclear	Unclear	X-Rays, CT	lumbar	mix	NO	presence of continuous trabecular bone formation through or outside the cages; < 3° movement on lateral flex/ext radiography; absence of radiolucent lines of > 50% of the implant	angular motion < 3°	-	JOA ODI Nakai score	0.97	NO	JOA (-) ODI (-) Nakai score (+)
Aoki et al.	2022	Retrospective	91	69	MF	degenerative spine disorder	NA	62	TLIF	Unclear	Unclear	Unclear	X-Rays, CT	lumbar	mix	NO	presence of continuous trabecular bone formation through or outside the cages; < 3° movement on lateral flex/ext radiography; absence of radiolucent lines of > 50% of the implant	radiolucent lines < 50% of the implant	radiolucent lines > 50% of the implant	JOA ODI Nakai score	0.97	NO	JOA (-) ODI (-) Nakai score (+)
Choi et al.	2022	Prospective	154	NA	MF	degenerative spine disorder	NA	52	TLIF	YES	Recombinant human bone morphogenetic protein‑2	Unclear	CT	lumbar	mix	NO	bone bridge ratio: ratio of hte bone bridge lenght of the upper and lower endplates of the segment	bone bridge ratio	Unclear	VAS EuroQol-5	0.92	NO	VAS (-) EuroQol-5 (+)
Menezes et al.	2022	Prospective	30	57	MF	spine disorders	NA	24	XLIF	Unclear	ceramic bone graft	Unclear	CT	lumbar	mix	YES	Lenke and Bridwell	-	-	VAS ODI HRQOL 5D-3L	0.96	YES	VAS (-) ODI (-) HRQOL (+)
Menezes et al.	2022	Prospective	15	57	MF	spine disorders	NA	24	XLIF	Unclear	iliac crest autograft	Unclear	CT	lumbar	mix	YES	Lenke and Bridwell	-	-	VAS ODI HRQOL 5D-3L	1	YES	VAS (-) ODI (-) HRQOL (+)
Wang et al.	2022	Retrospective	32	39	MF	degenerative spine disorder	NA	12	full endoscopic LIF	Unclear	titanium cage + bone graft	Radiolucent	CT	lumbar	single level	NO	trabecular bone that was observed to bridge the disc space, accompanied by cortical endplates remodeling	bridging trabecular bone	Unclear	VAS ODI	1	YES	VAS (-) ODI (-)
Wang et al.	2022	Retrospective	38	43	MF	degenerative spine disorder	NA	12	MIS-TLIF	Unclear	PEEK cage + bone graft	Radiolucent	CT	lumbar	single level	NO	trabecular bone that was observed to bridge the disc space, accompanied by cortical endplates remodeling	cortical endplates remodeling	Unclear	VAS ODI	1	YES	VAS (-) ODI (-)
Song et al.	2022	Prospective	31	59	MF	degenerative spine disorder	NA	6	MIS-TLIF	Unclear	Unclear	Unclear	X-Rays, CT	lumbar	single level	NO	Unclear	Unclear	Unclear	VAS ODI JOA	1	YES	VAS (-) ODI (-) JOA (+)
Song et al.	2022	Prospective	31	54	MF	degenerative spine disorder	NA	6	endoscopic LIF	Unclear	Unclear	Unclear	X-Rays, CT	lumbar	single level	NO	Unclear	Unclear	Unclear	VAS ODI JOA	1	YES	VAS (-) ODI (-) JOA (+)
Feng et al.	2022	Retrospective	62	54	MF	stenosis	NA	12	percutaneous endoscopic LIF	Unclear	Unclear	Unclear	Unclear	lumbar	single level	YES	Brantigan	-	-	VAS ODI	0.93	NO	VAS (-) ODI (-)
Chen et al.	2022	Retrospective	32	54	MF	degenerative spine disorder	NA	14	MIS-TLIF	YES	expandable titanium cage	Radiolucent	Unclear	lumbar	single level	NO	continuous trabeculae between the implant and the host bone	bridgng trabecular bone	pseudoarthrosis	VAS ODI JOA	0.93	YES	VAS (-) ODI (-) JOA (+)
Chen et al.	2022	Retrospective	30	58	MF	degenerative spine disorder	NA	13	MIS-TLIF	YES	non expandable cage	Radiolucent	Unclear	lumbar	single level	NO	continuous trabeculae between the implant and the host bone	bridgng trabecular bone	pseudoarthrosis	VAS ODI JOA	0.96	YES	VAS (-) ODI (-) JOA (+)
Malone et al.	2022	Retrospective	90	69	MF	spine disorder	NA	12	LLIF	Unclear	bioactive 3D-printed titanium implant	Radiolucent	CT	lumbar	mix	NO	presence of contiguous vertebral bridge of bone between the cranial and caudal endplates; endplate ingrowth onto both the cranial and caudal surfaces	bridging bone	pseudoarthrosis	VAS ODI	0.99	NO	VAS (-) ODI (-)
Malone et al.	2022	Retrospective	90	69	MF	spine disorder	NA	12	LLIF	Unclear	bioactive 3D-printed titanium implant	Radiolucent	CT	lumbar	mix	NO	presence of contiguous vertebral bridge of bone between the cranial and caudal endplates; endplate ingrowth onto both the cranial and caudal surfaces	integration of bone at the endplate-implant interface	pseudoarthrosis	VAS ODI	0.99	NO	VAS (-) ODI (-)
Nazierhan et al.	2022	Prospective	28	50	MF	degenerative spine disorder	NA	12	MIS-TLIF	YES	cage	Unclear	X-Rays	lumbar	mix	YES	Bridwell	-	-	VAS ODI	1	YES	VAS (-) ODI (-)
Nazierhan et al.	2022	Prospective	28	51	MF	degenerative spine disorder	NA	12	Crenel lateral IF	Unclear	cage	Unclear	X-Rays	lumbar	mix	YES	Bridwell	-	-	VAS ODI	1	YES	VAS (-) ODI (-)
Zhang et al.	2022	Retrospective	16	59	MF	brucella spondylitis combined with spondylolisthesis	NA	25	debridement and fusion (posterior approach)	YES	PEEK cage + auto/allograft	Radiolucent	CT	lumbar	mix	NO	Unclear	Unclear	Unclear	VAS ODI	1	NO	VAS (-) ODI (-)
Nuss et al.	2022	Retrospective	35	63	MF	spine disorders	NA	14	LLIF with lateral instrumentation	Unclear	Unclear	Unclear	X-Rays, CT	lumbar	mix	YES	Brantigan	-	-	-	0.92	YES	Patients receiving LLIF with posterior pedicle screw fixation are less likely to require reoperation
Nuss et al.	2022	Retrospective	30	63	MF	spine disorders	NA	17	LLIF with posterior percutaneous pedicle screw fixation	YES	Unclear	Unclear	X-Rays, CT	lumbar	mix	YES	Brantigan	-	-	-	0.89	YES	Patients receiving LLIF with posterior pedicle screw fixation are less likely to require reoperation
Nuss et al.	2022	Retrospective	17	63	MF	spine disorders	NA	16	stand-alone LLIF	Unclear	Unclear	Unclear	X-Rays, CT	lumbar	mix	YES	Brantigan	-	-	-	0.77	YES	Patients receiving LLIF with posterior pedicle screw fixation are less likely to require reoperation
Chen et al.	2022	Retrospective	22	59	MF	spondylosis	NA	20	French-door laminoplasty with sharp rongeur	Unclear	Unclear	Unclear	X-Rays, CT	cervical	mix	NO	disappearance of hinge lines; both the ventral and dorsal cortices were bridged with bone	disappearance of hinge lines	Unclear	VAS NDI mJOA	0.34	YES	VAS (-) NDI (-) mJOA (+)
Chen et al.	2022	Retrospective	17	59	MF	spondylosis	NA	20	French-door laminoplasty with high speed micro-drill	Unclear	Unclear	Unclear	X-Rays, CT	cervical	mix	NO	disappearance of hinge lines; both the ventral and dorsal cortices were bridged with bone	bridging bone	Unclear	VAS NDI mJOA	0.14	YES	VAS (-) NDI (-) mJOA (+)
Lang et al.	2022	Retrospective	16	62	MF	degenerative spine disorders	NA	18	OLIF	YES	percutaneous transfacet screws +demineralized allogeneic bone graft	Unclear	CT	lumbar	single level	NO	trabecular bone bridging across the interbody disc	bridging trabecular bone	Unclear	VAS JOA ODI	0.91	YES	VAS (-) ODI (-) JOA (+)
Lang et al.	2022	Retrospective	50	58	MF	degenerative spine disorders	NA	18	OLIF	YES	percutaneous bilateral pedicle screws + demineralized allogeneic bone graft	Unclear	CT	lumbar	single level	NO	trabecular bone bridging across the interbody disc	bridging trabecular bone	Unclear	VAS JOA ODI	1	YES	VAS (-) ODI (-) JOA (+)
Lee et al.	2023	Retrospective	43	60	MF	degenerative spine disorders	NA	24	ACDF	NO	cage + unidirectional screw	Unclear	X-Rays	cervical	single level	NO	movement of < 2° on flex/ext views; presenc eof bridging trabecular bone between the endplates; < 50% radiation transmittance around the cage perimeter	angular motion < 2°	Unclear	VAS NDI	0.97	YES	VAS (-) NDI (-)
Lee et al.	2023	Retrospective	47	58	MF	degenerative spine disorders	NA	24	ACDF	NO	cage + bidirectional screw	Unclear	X-Rays	cervical	single level	NO	movement of < 2° on flex/ext views; presence of bridging trabecular bone between the endplates; < 50% radiation transmittance around the cage perimeter	bridging trabecular bone	Unclear	VAS NDI	0.88	YES	VAS (-) NDI (-)
Lee et al.	2023	Retrospective	-	-	MF	degenerative spine disorders	NA	24	ACDF	NO	cage + unidirectional screw	Unclear	X-Rays	cervical	single level	NO	movement of < 2° on flex/ext views; presenc eof bridging trabecular bone between the endplates; < 50% radiation transmittance around the cage perimeter	< 50% radiation transmittance around the cage perimeter	Unclear	VAS NDI	0.97	YES	VAS (-) NDI (-)
Liu et al.	2023	Retrospective	23	52	MF	spondylotic radiculopahty	NA	12	ACDF	YES	Unclear	Unclear	X-Rays	cervical	single level	YES	Brantigan	Brantigan score 4 or 5	Brantigan score <= 3	VAS NDI	0.91	NO	VAS (-) NDI (-)
Gök et al.	2023	Retrospective	8	58	F	spondylolisthesis	NA	65	ALIF/TLIF	YES	transdiscal fixation + autograft	Unclear	CT	lumbar	single level	NO	Unclear	Unclear	Unclear	VAS ODI	1	NO	VAS (-) ODI (-)
Xu et al.	2023	Retrospective	34	56	MF	degenerative spine disorders	NA	24	OLIF	YES	PEEK cage + autograft	Radiolucent	X-Rays, CT	lumbar	single level	YES	Bridwell	-	cage subsidence	VAS ODI SF-36	0.91	NO	VAS (-) ODI (-) SF-36 (-)
Ould-Slimane et al.	2023	Retrospective	172	48	MF	spondylolisthesis	NA	12	PLIF/TLIF/ALIF + PLF	YES	Unclear	Unclear	CT	lumbar	mix	YES	Lenke	Lenke grade 1 or 2	Lenke grade 3 or 4	VAS ODI	0.85	NO	VAS (-) ODI (-)
Li et al.	2023	Retrospective	30	76	MF	stenosis	osteoporosis	24	OLIF + bone cement stress endplate augmentation + anterolateral screw fixation	YES	Unclear	Unclear	CT	lumbar	single level	YES	Bridwell	Bridwell score 1 or 2	Bridwell score 3 or 4	VAS ODI	0.83	YES	VAS (-) ODI (-)
Li et al.	2023	Retrospective	30	76	MF	stenosis	osteoporosis	24	OLIF + anterolateral screw fixation	YES	Unclear	Unclear	CT	lumbar	single level	YES	Bridwell	Bridwell score 1 or 2	Bridwell score 3 or 4	VAS ODI	0.73	YES	VAS (-) ODI (-)
Wang et al.	2023	Retrospective	37	63	MF	degenerative spine disorders	NA	12	midline lumbar fusion	Unclear	cage + autograft	Unclear	X-Rays, CT	lumbar	single level	NO	osseus continuity between the vertebrae; less than 5° of angular motion on flex/ext radiographs	osseus continuity between the vertebrae	incomplete bony bridging	VAS ODI	0.81	YES	VAS (-) ODI (-)
Wang et al.	2023	Retrospective	42	61	MF	degenerative spine disorders	NA	12	PLIF	YES	autograft + allograft + pedicle screws	Unclear	X-Rays, CT	lumbar	single level	NO	osseus continuity between the vertebrae; less than 5° of angular motion on flex/ext radiographs	angular motion < 5°	pseudoarthrosis	VAS ODI	0.69	YES	VAS (-) ODI (-)
Huang et al.	2023	Retrospective	46	60	MF	degenerative spine disorders	NA	12	unilateral biportal endoscopic interbody fusion	YES	PEEK cage + autograft/allograft	Radiolucent	X-Rays, CT	lumbar	single level	YES	Bridwell	Bridwell score 1or 2	Bridwell score 3 or 4	VAS ODI	0.94	YES	VAS (-) ODI (-)
Huang et al.	2023	Retrospective	57	59	MF	degenerative spine disorders	NA	12	MIS-TLIF	YES	PEEK cage + autograft/allograft	Radiolucent	X-Rays, CT	lumbar	single level	YES	Bridwell	Bridwell score 1or 2	Bridwell score 3 or 5	VAS ODI McNab criteria	0.95	YES	VAS (-) ODI (-)
Zheng et al.	2023	Retrospective	58	59	MF	spine disorders	NA	17	biportal endoscopiC transforaminal IF	YES	cage + autograft	Unclear	X-Rays, CT	lumbar	single level	YES	Bridwell	-	-	VAS ODI	0.98	YES	VAS (-) ODI (-)
Zheng et al.	2023	Retrospective	70	61	MF	spine disorders	NA	16	TLIF	YES	Unclear	Unclear	X-Rays, CT	lumbar	single level	YES	Bridwell	-	-	VAS ODI	0.98	YES	VAS (-) ODI (-)
Shih et al.	2023	Retrospective	22	56	MF	failed interbody fusion with symptoms	NA	73	ALIF	YES	Unclear	Unclear	X-Rays	lumbar	mix	NO	absence of motion between the fusion segments on lateral flex/ext views, no radiolucency in the disk space, formation of a bone bridge connecting the vertebral bodies above and below	no angular motion	Unclear	VAS Mcnab criteria	1	NO	VAS (-) McNab criteria: 73% successful outcome
Shih et al.	2023	Retrospective	22	56	MF	failed interbody fusion with symptoms	NA	73	ALIF	YES	Unclear	Unclear	X-Rays	lumbar	mix	NO	absence of motion between the fusion segments on lateral flex/ext views, no radiolucency in the disk space, formation of a bone bridge connecting the vertebral bodies above and below	absence of radiolucencies	Unclear	VAS Mcnab criteria	1	NO	VAS (-) McNab criteria: 73% successful outcome
Shih et al.	2023	Retrospective	22	56	MF	failed interbody fusion with symptoms	NA	73	ALIF	YES	Unclear	Unclear	X-Rays	lumbar	mix	NO	absence of motion between the fusion segments on lateral flex/ext views, no radiolucency in the disk space, formation of a bone bridge connecting the vertebral bodies above and below	bridging bone	Unclear	VAS Mcnab criteria	1	NO	VAS (-) McNab criteria: 73% successful outcome
Cao et al.	2023	Retrospective	38	56	MF	degenerative spondylolisthesis	NA	27	unilateral biportal endoscopic LIF	Unclear	static cage	Unclear	X-Rays, CT	lumbar	single level	YES	Bridwell	-	-	operation time blood loss ODI VAS McNab criteria	NA	YES	operation time and blod loss > in group 1 ODI (-) VAS (-) McNab criteria: no significant difference between the 2 groups
Cao et al.	2023	Retrospective	46	56	MF	degenerative spondylolisthesis	NA	26	unilateral biportal endoscopic LIF	Unclear	expandable cage	Unclear	X-Rays, CT	lumbar	single level	YES	Bridwell	-	-	operation time blood loss ODI VAS McNab criteria	NA	YES	operation time and blod loss > in group 1 ODI (-) VAS (-) McNab criteria: no significant difference between the 2 groups
Loubeyre et al.	2023	Retrospective	103	69	MF	degenerative spondylolisthesis	NA	24	TLIF	YES	Unclear	Unclear	X-Rays	lumbar	mix	NO	absence of indirect nonunion signs on radiographs	absence of indirect nonunion signs	secondary displacement, screw loosening, instrumentation failure	maximum lumbar lordosis slip percentage	0.89	YES	similar radiological outcomes in the 2 groups
Loubeyre et al.	2023	Retrospective	103	67	MF	degenerative spondylolisthesis	NA	24	PLF	YES	Unclear	Unclear	X-Rays	lumbar	mix	NO	absence of indirect nonunion signs on radiographs	absence of indirect nonunion signs	secondary displacement, screw loosening, instrumentation failure	maximum lumbar lordosis slip percentage	0.94	YES	similar radiological outcomes in the 2 groups
Pereira et al.	2023	Prospective	114	56	MF	spondilolisthesis	NA	12	ALIF/DLIF/OLIF	Unclear	Unclear	Unclear	X-Rays, CT	lumbar	mix	NO	presence of bony bridging on CT; bony bridging, no motion (< 4°) on flex/ext radiographs, integrity of the instrumentation	bridging bone	Unclear	ODI VAS EuroQOL 5D	0.81	YES	ODI (-) VAS (-) EuroQOL 5D (+)
Pereira et al.	2023	Prospective	112	62	MF	spondylolisthesis	NA	12	MIDLF/PLIF/TLIF	YES	Unclear	Unclear	X-Rays, CT	lumbar	mix	NO	presence of bony bridging on CT; bony bridging, no motion (< 4°) on flex/ext radiographs, integrity of the instrumentation	angular motion < 4°	Unclear	ODI VAS EuroQOL 5D	0.87	YES	ODI (-) VAS (-) EuroQOL 5D (+)
Pereira et al.	2023	Prospective	114	56	MF	spondylolisthesis	NA	12	-	Unclear	Unclear	Unclear	X-Rays, CT	lumbar	mix	NO	presence of bony bridging on CT; bony bridging, no motion (< 4°) on flex/ext radiographs, integrity of the instrumentation	integrity of the instrumentation	instrumentation failure	ODI VAS EuroQOL 5D	0.81	YES	ODI (-) VAS (-) EuroQOL 5D (+)
Kim et al.	2023	Retrospective	35	67	MF	spondylolisthesis	NA	18	biportal endoscopic TLIF	YES	cage+ autograft	Unclear	CT	lumbar	single level	YES	Bridwell	-	-	VAS ODI	0.94	NO	VAS (-) ODI (-)
Thever et al.	2023	Retrospective	30	63	MF	degenerative spondylolisthesis	diabetes	24	MIS-TLIF	YES	PEEK cage + bone graft	Radiolucent	CT	lumbar	single level	YES	Bridwell	-	-	VAS ODI SF-36	0.8	YES	VAS (-) ODI (-) SF-36 (+)
Thever et al.	2023	Retrospective	30	61	MF	degenerative spondylolisthesis	NA	24	MIS-TLIF	YES	PEEK cage + bone graft	Radiolucent	CT	lumbar	single level	YES	Bridwell	-	-	VAS ODI SF-37	0.93	YES	VAS (-) ODI (-) SF-36 (+)
Dai et al.	2023	Retrospective	16	NA	MF	intraspinal tumors	NA	27	intraspinal tumor resection + laminectomy	Unclear	pedicle screw	Unclear	Unclear	lumbar	mix	NO	Unclear	Unclear	Unclear	VAS ODI McNab criteria	NA	YES	VAS (-) ODI (-)
Dai et al.	2023	Retrospective	27	NA	MF	intraspinal tumors	NA	27	intraspinal tumor resection+ laminospinous process ligament complex reimplantation	Unclear	mini-titanium plate	Radiolucent	Unclear	lumbar	mix	NO	Unclear	Unclear	Unclear	VAS ODI McNab criteria	0.97	YES	VAS (-) ODI (-)
Kwon et al.	2023	Retrospective	131	66	MF	spondylolisthesis	NA	60	TLIF	YES	cortical bone trajectory screws	Unclear	X-Rays	lumbar	single level	YES	Bridwell	Bridwell score 1 or 2	Bridwell score 3 or 4	VAS ODI	0.76	YES	VAS (-) ODI (-)
Kwon et al.	2023	Retrospective	80	64	MF	spondylolisthesis	NA	60	TLIF	YES	traditional pedicle screws	Unclear	X-Rays	lumbar	single level	YES	Bridwell	Bridwell score 1 or 2	Bridwell score 3 or 4	VAS ODI	0.76	YES	VAS (-) ODI (-)
Li et al.	2023	Retrospective	29	55	MF	brucellosis spondylitis	NA	16	debridement + posterior fixation	YES	bone graft	Unclear	CT	lumbar	single level	YES	Bridwell	Bridwell score 1 or 2	Bridwell score 3 or 4	VAS JOA Cobb angle	0.96	YES	VAS (-) JOA (+)
Li et al.	2023	Retrospective	34	51	MF	brucellosis spondylitis	NA	16	posterior fixation	YES	bone graft	Unclear	CT	lumbar	single level	YES	Bridwell	Bridwell score 1 or 2	Bridwell score 3 or 4	VAS JOA Cobb angle	0.92	YES	VAS (-) JOA (+)
Vanek et al.	2024	Prospective	40	54	MF	spine disorders	NA	24	TLIF	YES	titanium-coated PEEK cage	Radiolucent	X-Rays, CT	lumbar	single level	YES	Bridwell	-	-	VAS Cobb angle	0.92	YES	VAS (-)
Vanek et al.	2024	Prospective	41	59	MF	spine disorders	NA	24	TLIF	YES	uncoated PEEK cage	Radiolucent	X-Rays, CT	lumbar	single level	YES	Bridwell	-	-	VAS Cobb angle	0.85	YES	VAS (-)
Liu et al.	2024	Retrospective	37	56	MF	degenerative spine disorders	NA	NA	percutaneous endoscopic PLIF	YES	expandable cage + auto/allograft	Unclear	CT	lumbar	mix	YES	Bridwell	-	-	VAS JOA ODI	1	YES	VAS (-) JOA (+) ODI (-)
Liu et al.	2024	Retrospective	58	58	MF	degenerative spine disorders	NA	NA	modified PLIF	YES	cage + bone graft	Unclear	CT	lumbar	mix	YES	Bridwell	-	-	VAS JOA ODI	1	YES	VAS (-) JOA (+) ODI (-)
Song et al.	2024	Retrospective	98	64	MF	degenerative spondylolisthesis	NA	12	MIS-TLIF	YES	PEEK cage + artificial bone graft	Radiolucent	CT	lumbar	single level	NO	continuous bone trabecular bridging	bridging trabecular bone	no bone bridging	VAS ODI blood loss hospital stay lumbar lordosis angle	0.85	YES	blood loss and hospital stay < in OLIF VAS (-) ODI (-)
Song et al.	2024	Retrospective	107	60	MF	degenerative spondylolisthesis	NA	12	OLIF	YES	PEEK cage + artificial bone graft	Radiolucent	CT	lumbar	single level	NO	continuous bone trabecular bridging	bridging trabecular bone	no bone bridging	VAS ODI blood loss hospital stay lumbar lordosis angle	0.94	YES	blood loss and hospital stay < in OLIF VAS (-) ODI (-)
Song et al.	2024	Retrospective	114	63	MF	degenerative spondylolisthesis	NA	12	Endoscopic TLIF	YES	PEEK cage + artificial bone graft	Radiolucent	CT	lumbar	single level	NO	continuous bone trabecular bridging	bridging trabecular bone	no bone bridging	VAS ODI blood loss hospital stay lumbar lordosis angle	0.84	YES	blood loss and hospital stay < in OLIF VAS (-) ODI (-)
Son et al.	2024	Prospective	27	64	MF	spine disorders	NA	12	MIS LLIF + PSF	YES	PEEK cage + demineralized bone matrix	Radiolucent	X-Rays	lumbar	mix	YES	Bridwell	-	-	ODI	0.87	YES	ODI (-)
Son et al.	2024	Prospective	41	66	MF	spine disorders	NA	12	MIS LLIF + PSF	YES	PEEK cage + demineralized bone matrix + recombinant-human bone morphogeneic protein	Radiolucent	X-Rays	lumbar	mix	YES	Bridwell	-	-	ODI	0.98	YES	ODI (-)
Son et al.	2024	Prospective	25	67	MF	spine disorders	NA	12	MIS LLIF + PSF	YES	PEEK cage + demineralized bone matrix + recombinant-human bone morphogeneic protein	Radiolucent	X-Rays	lumbar	mix	YES	Bridwell	-	-	ODI	0.98	YES	ODI (-)
Song et al.	2024	Retrospective	47	61	MF	degenerative spine disorders	NA	44	ALDF	NO	cage + pedicle screws	Unclear	CT	lumbar	single level	NO	presence of bridging trabecular bone	bridging trabecular bone	Unclear	VAS ODI SF-36 disc hight lumbar lordosis	0.95	YES	VAS (-) ODI (-) SF-36 (+)
Song et al.	2024	Retrospective	48	59	MF	degenerative spine disorders	NA	45	MIS-TLIF	YES	PEEK cage	Radiolucent	CT	lumbar	single level	NO	presence of bridging trabecular bone	bridging trabecular bone	Unclear	VAS ODI SF-36 disc hight lumbar lordosis	0.91	YES	VAS (-) ODI (-) SF-36 (+)
Wang et al.	2024	Retrospective	37	60	MF	spondylolisthesis	NA	12	MIS-TLIF	YES	PEEK cage	Radiolucent	X-Rays, CT	lumbar	multi level	NO	angular motion chenge < 5° on flex/ext views, trabecular bony bridge formation without radiolucent lines, no implant failure	angular motion < 5°	implant failure	VAS ODI operation time time to bony fusion	0.97	YES	VAS (-) ODI (-) operation time < in midline LIF similar time to bony fusion
Wang et al.	2024	Retrospective	50	65	MF	spondylolisthesis	NA	12	midline LIF	Unclear	PEEK cage	Radiolucent	X-Rays, CT	lumbar	multi level	NO	angular motion chenge < 5° on flex/ext views, trabecular bony bridge formation without radiolucent lines, no implant failure	bridging trabecular bone	-	VAS ODI operation time time to bony fusion	0.92	YES	VAS (-) ODI (-) operation time < in midline LIF similar time to bony fusion
Wang et al.	2024	Retrospective	37	-	MF	spondylolisthesis	NA	12	MIS-TLIF	YES	PEEK cage	Radiolucent	X-Rays, CT	lumbar	multi level	NO	angular motion chenge < 5° on flex/ext views, trabecular bony bridge formation without radiolucent lines, no implant failure	absence of radiolucent lines	-	VAS ODI operation time time to bony fusion	-	YES	VAS (-) ODI (-) operation time < in midline LIF similar time to bony fusion
Sinz et al.	2024	Retrospective	18	58	MF	degenerative spine disorders	pedicle screw-associated facet joint violation	12	PLF/TLIF	YES	Unclear	Unclear	CT	lumbar	single level	NO	evidence of bridging trabecular bone on multiple sequential images	bridging trabecular bone	Unclear	ODI VAS	0.27	YES	ODI (-) VAS (-)
Sinz et al.	2024	Retrospective	139	58	MF	degenerative spine disorders	NA	12	PLF/TLIF	YES	Unclear	Unclear	CT	lumbar	single level	NO	evidence of bridging trabecular bone on multiple sequential images	bridging trabecular bone	Unclear	ODI VAS	0.71	YES	ODI (-) VAS (-)
Jin et al.	2024	Retrospective	43	67	MF	degenerative spine disorders	elderly	12	OLIF + bilateral pedicle screw fixation + zoledronic acid	YES	Unclear	Unclear	X-Rays, CT	lumbar	mix	NO	evident trabecular bone growth, forming bone bridges extending from the cage to the upper and lower endplates, with no radiolucent zone between the cage and the endplates; continuous trabecular bone surrounding the cage, while the intervertebral space was consistently filled with bone graft, forming trabecular bone; range of motion at the fused segment of < 5°	bridging trabecular bone	cage subsidence	disc height lumbar lordosis subsidence rate VAS ODI	0.93	YES	similar outcomes in the 2 groups VAS (-) (lower in zoledronic acid group) ODI (-) subsidence rate < in zoledronic acid group
Jin et al.	2024	Retrospective	65	67	MF	degenerative spine disorders	elderly	12	OLIF + bilateral pedicle screw fixation	YES	Unclear	Unclear	X-Rays, CT	lumbar	mix	NO	evident trabecular bone growth, forming bone bridges extending from the cage to the upper and lower endplates, with no radiolucent zone between the cage and the endplates; continuous trabecular bone surrounding the cage, while the intervertebral space was consistently filled with bone graft, forming trabecular bone; range of motion at the fused segment of < 5°	absence of radiolucencies between the cage and the endplates	cage subsidence	disc height lumbar lordosis VAS ODI	0.9	YES	similar outcomes in the 2 groups VAS (-) (lower in zoledronic acid group) ODI (-) subsidence rate < in zoledronic acid group
Jin et al.	2024	Retrospective	43	67	MF	degenerative spine disorders	elderly	12	OLIF + bilateral pedicle screw fixation + zoledronic acid	YES	Unclear	Unclear	X-Rays, CT	lumbar	mix	NO	evident trabecular bone growth, forming bone bridges extending from the cage to the upper and lower endplates, with no radiolucent zone between the cage and the endplates; continuous trabecular bone surrounding the cage, while the intervertebral space was consistently filled with bone graft, forming trabecular bone; range of motion at the fused segment of < 5°	angular motion < 5°	cage subsidence	disc height lumbar lordosis subsidence rate VAS ODI	0.93	YES	similar outcomes in the 2 groups VAS (-) (lower in zoledronic acid group) ODI (-) subsidence rate < in zoledronic acid group
Miyashita et al.	2024	Retrospective	68	70	MF	degnerative spondylolisthesis	NA	60	facet fusion	Unclear	cortical bone trajectory screws	Unclear	CT	lumbar	single level	YES	Miyashita score	Miyashita score 1 or 2	Miyashita score 3 or 4	JOABPEQ Roland Morris disability questionaire VAS	0.91	YES	JOABPEQ: therapeutic effectiveness > 70% in both groups Roland Morris disability questionaire (-) VAS (-) similar outcomes in the 2 groups
Miyashita et al.	2024	Retrospective	143	70	MF	degnerative spondylolisthesis	NA	88	facet fusion	Unclear	percutaneous pedicle screws	Unclear	CT	lumbar	single level	YES	Miyashita score	Miyashita score 1 or 2	Miyashita score 3 or 4	JOABPEQ Roland Morris disability questionaire VAS	0.9	YES	JOABPEQ: therapeutci effectiveness in > 70% in both groups Roland Morris disability questionaire (-) VAS (-) similar outcomes in the 2 groups
Ha et al.	2024	Retrospective	104	67	MF	degenerative spine disorders	NA	12	unilateral biportal endoscopy-assisted interbody fusion	Unclear	cage + bone graft	Unclear	X--Rays, CT	lumbar	mix	YES	Bridwell	Bridwell score 1 or 2	Bridwell score 3 or 4	VAS ODI McNab criteria	0.99	NO	VAS (-) ODI (-) McNab criteria: excellent/good results in 100%
Liu et al.	2024	Retrospective	47	59	MF	degenerative spine disorders	NA	20	TLIF (conventional approach + Wiltse approach)	YES	pedicle screws	Unclear	CT	lumbar	mix	NO	Unclear	Unclear	Unclear	NRS JOABPEQ McNab criteria	NA	YES	NRS (-) The first group had better results in JOABPEQ and McNab criteria
Liu et al.	2024	Retrospective	47	59	MF	degenerative spine disorders	NA	20	TLIF (spinous process-splitting approach + Wiltse approach)	YES	pedicle screws	Unclear	CT	lumbar	mix	NO	Unclear	Unclear	Unclear	NRS JOABPEQ McNab criteria	NA	YES	NRS (-) The first group had better results in JOABPEQ and McNab criteria
Liu et al.	2024	Retrospective	47	59	MF	degenerative spine disorders	NA	19	TLIF (conventional open approach)	YES	pedicle screws	Unclear	CT	lumbar	mix	NO	Unclear	Unclear	Unclear	NRS JOABPEQ McNab criteria	NA	YES	NRS (-) The first group had better results in JOABPEQ and McNab criteria
Liu et al.	2024	Retrospective	13	53	MF	spine disorders	NA	6	robot-assisted unilateral biportal endoscopic decompression and fusion	Unclear	PEEK cage + autogenous bone + allogeneic bone	Radiolucent	X-Rays	lumbar	mix	YES	Bridwell	-	-	VAS ODI McNab criteria	0.92	YES	VAS (-) ODI (-) McNab criteria: success > 70% similar outcomes in the 2 groups
Liu et al.	2024	Retrospective	13	52	MF	spine disorders	NA	6	percutaneous endoscopic decompression and fusion	Unclear	PEEK cage + autogenous bone + allogeneic bone	Radiolucent	X-Rays	lumbar	mix	YES	Bridwell	-	-	VAS ODI McNab criteria	0.84	YES	VAS (-) ODI (-) McNab criteria: success > 70% similar outcomes in the 2 groups
Zhang et al.	2024	Retrospective	65	NA	MF	degenerative spine disorders	NA	43	Midline LIF	YES	PEEK cage + cortical bone trajectory screws	Radiolucent	X-Rays, CT	lumbar	single level	YES	Brantigan	-	-	ODI VAS	0.84	YES	ODI (-) VAS (-)
Zhang et al.	2024	Retrospective	68	NA	MF	degenerative spine disorders	NA	42	MIS-TLIF	YES	PEEK cage + autologous bone graft + traditional pedicle screws	Radiolucent	X-Rays, CT	lumbar	single level	YES	Brantigan	-	-	ODI VAS	0.93	YES	ODI (-) VAS (-)
Li et al.	2024	Retrospective	231	54	MF	spondylolisthesis or stenosis	NA	24	percutaneous pedicle screw fixation technique-trajectory dynamic adjustment	YES	Unclear	Unclear	CT	lumbar	mix	YES	Brantigan	Brantigan score > 3	Brantigan score <= 3	JOA VAS	0.9	YES	JOA (+) VAS (-)
Li et al.	2024	Retrospective	214	57	MF	spondylolisthesis or stenosis	NA	24	traditional percutaneous pedicle screw fixation technique	YES	Unclear	Unclear	CT	lumbar	mix	YES	Brantigan	Brantigan score > 3	Brantigan score <= 3	JOA VAS	0.89	YES	JOA (+) VAS (-)
de Vries et al.	2024	Prospective	40	49	MF	disc herniation	NA	60	ACDF				X-Rays	cervical	single level	NO	Qualitative assessment: bony bridging. Quantitative assessment: the difference between the Cobb angle in flexion and the angle in extension was calculated; the distances between the distal ends of the spinous processes adjacent to the operated level were measured. The difference between the distance in flexion and in extension was calculated	bridging bone	Unclear			NO
de Vries et al.	2024	Retrospective	29	48	MF	disc herniation	NA	60	ACDF	NO	Unclear	Unclear	X-Rays	cervical	single level	NO	Qualitative assessment: bony bridging. Quantitative assessment:2 measure- ments were performed on flexion and extension X-rays: 1) the Cobb angles of the operated level were mea- sured as the angle between the line drawn parallel to the rostral endplate of the upper vertebral body and the line drawn parallel to the caudal endplate of the lower vertebral body; the difference between the Cobb angle…	difference in Cobb angle in flexion/extension	Unclear	-	NA	NO	-
Scott-Young et al.	2024	Prospective			MF				stand-alone ALIF		PEEK cage + structural femoral allograft + human bone recombinant morphogenetic protein	Radiolucent	X-Rays, CT	lumbar	mix	NO	The criteria for fusion focused on the presence of a continuous bony bridge across the intervertebral space, ensuring no gaps or lucency at the bone-graft interface. Additionally, the absence of motion on flexion-extension x- ray images and the integrity of surgical hardware, such as no signs of screw loosening or plate migration, were evaluated to confirm successful fusion	continuous bridging bone		VAS ODI Roland Morris Disability Questionaire	0.99	NO	VAS (-) ODI (-)
Scott-Young et al.	2024	Prospective			MF				stand-alone ALIF		PEEK cage + structural femoral allograft + human bone recombinant morphogenetic protein	Radiolucent	X-Rays, CT	lumbar	mix	NO	The criteria for fusion focused on the presence of a continuous bony bridge across the intervertebral space, ensuring no gaps or lucency at the bone-graft interface. Additionally, the absence of motion on flexion-extension x- ray images and the integrity of surgical hardware, such as no signs of screw loosening or plate migration, were evaluated to confirm successful fusion	no motion on flex/ext x-rays		VAS ODI Roland Morris Disability Questionaire	0.99	NO	VAS (-) ODI (-)
Scott-Young et al.	2024	Prospective	1335	48	MF	spine disorders	NA	12	stand-alone ALIF	NO	PEEK cage + structural femoral allograft + human bone recombinant morphogenetic protein	Radiolucent	X-Rays, CT	lumbar	mix	NO	The criteria for fusion focused on the presence of a continuous bony bridge across the intervertebral space, ensuring no gaps or lucency at the bone-graft interface. Additionally, the absence of motion on flexion-extension x- ray images and the integrity of surgical hardware, such as no signs of screw loosening or plate migration, were evaluated to confirm successful fusion	no gaps or lucency at the bone-graft interface	screw loosening or plate migration	VAS ODI Roland Morris Disability Questionaire	0.98	NO	VAS (-) ODI (-)
Wu et al.	2024	Prospective	109	65	MF	spine disorders	NA	24	TLIF	YES	cortical bone trajectory pedicle screws	Unclear	CT	lumbar	single level	NO	fusion was defined as a difference in the Cobb angle of no more than two degrees on side radiograms under bending and stretching with bone fusion observed inside or outside the cage on CT.	difference in Cobb angle > 2° under bending and stretching	difference in the Cobb angle greater than 2°	blood loss operation time VAS	0.87	YES	similar outcomes in the 2 groups blood loss and operation time < in 1 group VAS (-)
Wu et al.	2024	Prospective	109	64	MF	spine disorders	NA	24	TLIF	YES	cortical bone trajectory pedicle screws	Unclear	CT	lumbar	single level	NO	fusion was defined as a difference in the Cobb angle of no more than two degrees on side radiograms under bending and stretching with bone fusion observed inside or outside the cage on CT.	bone fusion	discontinuous fusion mass	blood loss operation time VAS	0.83	YES	similar outcomes in the 2 groups
Hani et al.	2024	Prospective	654	65	MF	spine disorders	NA	12	PLIF/TLIF	YES	novel allograft	Unclear	CT	lumbar	mix	NO	patients were classified as successfully fused if they did not develop recurrent back pain while also maintaining no motion within their construct 2 years after index surgery	absence of recurrent back pain	pseudoarthrosis	ODI NRS EQ-5D return to work	0.97	YES	ODI (-) NRS (-) EQ-5D (+) similar outcomes in the 2 groups
Hani et al.	2024	Prospective	500	64	MF	spine disorders	NA	12	PLIF/TLIF	YES	recombinant human bone morphogenetic protein	Unclear	CT	lumbar	mix	NO	patients were classified as successfully fused if they did not develop recurrent back pain while also maintaining no motion within their construct 2 years after index surgery	no motion within the construct	pseudoarthrosis	ODI NRS EQ-5D return to work	0.97	YES	ODI (-) NRS (-) EQ-5D (+) similar outcomes in the 2 groups
Chuang et al.	2024	Retrospective	24	53	MF	degenerative spine disorders	NA	12	full endoscopic TLIF (GUARD technique)	YES	PEEK cgae	Radiolucent	X-Rays, CT	lumbar	mix	YES	Bridwell	Bridwell grade 1 or 2	Bridwell grade 3 or 4	VAS ODI	0.94	YES	VAS (-) ODI (-)
Chuang et al.	2024	Retrospective	21	53	MF	degenerative spine disorders	NA	12	full endoscopic TLIF (traditional sentinel pin technique)	YES	PEEK cage	Radiolucent	X-Rays, CT	lumbar	mix	YES	Bridwell	Bridwell grade 1 or 2	Bridwell grade 3 or 4	VAS ODI	0.96	YES	VAS (-) ODI (-)
Limthongkul et al.	2024	Prospective	14	66	MF	degenerative spine disorders	NA	12	LLIF with direct decompression	Unclear	Unclear	Unclear	CT	lumbar	single level	YES	Bridwell	Bridwell grade 1 or 2	Bridwell grade 3 or 4	VAS ODI	0.99	YES	VAS (-) ODI (-)
Limthongkul et al.	2024	Prospective	14	65	MF	degenerative spine disorders	NA	12	LLIF with indirect decompression	Unclear	Unclear	Unclear	CT	lumbar	single level	YES	Bridwell	Bridwell grade 1 or 2	Bridwell grade 3 or 4	VAS ODI	0.92	YES	VAS (-) ODI (-)
You et al.	2024	Retrospective	68	66	MF	degenerative spine disorders	NA	25	biportal endoscopic TLIF	YES	cage + pedicle screws	Unclear	CT	lumbar	single level	YES	Bridwell	-	-	VAS ODI EuroQoL-5	0.86	YES	VAS (-) ODI (-) EuroQoL-5 (+)
You et al.	2024	Retrospective	87	66	MF	degenerative spine disorders	NA	26	open PLIF	YES	cage + pedicle screws	Unclear	CT	lumbar	single level	YES	Bridwell	-	-	VAS ODI EuroQoL-5	0.79	YES	VAS (-) ODI (-) EuroQoL-5 (+)
Encarnacion-Santos et al.	2024	Retrospective	33	53	MF	spondylolisthesis	NA	24	PLIF	YES	Unclear	Unclear	CT	lumbar	mix	YES	Bridwell	-	-	VAS ODI McNab criteria	0.92	YES	VAS (-) ODI (-)
Encarnacion-Santos et al.	2024	Retrospective	27	49	MF	spondylolisthesis	NA	24	MI-TLIF	YES	Unclear	Unclear	CT	lumbar	mix	YES	Bridwell	-	-	VAS ODI better outcome in TLIF group	0.78	YES	VAS (-) ODI (-)
Xu et al.	2024	Retrospective	55	60	MF	degenerative spine disorders	NA	12	endoscopic TLIF	YES	cage + allograft	Unclear	Unclear	lumbar	single level	NO	Unclear	Unclear	Unclear	ODI VAS	0.94	YES	VAS (-) ODI (-) similar outcomes in the 2 groups
Xu et al.	2024	Retrospective	55	60	MF	degenerative spine disorders	NA	12	MIS-TLIF	YES	PEEK cage	Radiolucent	Unclear	lumbar	single level	NO	Unclear	Unclear	Unclear	ODI VAS	0.96	YES	VAS (-) ODI (-) similar outcomes in the 2 groups
Wu et al.	2024	Prospective	48	59	MF	degenerative spine disorders	NA	12	V-shaped bichannel endoscopic TLIF	YES	PEEK cage + autograft/allograft	Radiolucent	X-Rays	lumbar	single level	YES	Bridwell	-	-	VAS ODI McNab criteria	0.97	YES	VAS (-) ODI (-)
Wu et al.	2024	Prospective	42	60	MF	degenerative spine disorders	NA	12	MIS-TLIF	YES	PEEK cage	Radiolucent	X-Rays	lumbar	single level	YES	Bridwell	-	-	VAS ODI McNab criteria	0.95	YES	VAS (-) ODI (-)
You et al.	2024	Retrospective	31	65	MF	degenerative spine disorders	NA	12	biportal endoscopic TLIF	YES	regular- sized three-dimensionally (3D)-printed titanium cages	Radiolucent	CT	lumbar	single level	YES	Bridwell	Bridwell grade 1 or 2	Bridwell grade 3 or 4	lumbar lordosis disc height cage subsidence rate	0.9	YES	similar radiographic outcomes in the 3 groups cage subsidence rate < in large-sized titanium cages group
You et al.	2024	Retrospective	31	69	MF	degenerative spine disorders	NA	12	biportal endoscopic TLIF	YES	regular-sized polyetherether- ketone cages	Radiolucent	CT	lumbar	single level	YES	Bridwell	Bridwell grade 1 or 2	Bridwell grade 3 or 4	lumbar lordosis disc height cage subsidence rate	0.87	YES	similar radiographic outcomes in the 3 groups cage subsidence rate < in large-sized titanium cages group
You et al.	2024	Retrospective	24	67	MF	degenerative spine disorders	NA	12	biportal endoscopic TLIF	YES	large-sized 3D-printed titanium cages	Radiolucent	CT	lumbar	single level	YES	Bridwell	Bridwell grade 1 or 2	Bridwell grade 3 or 4	lumbar lordosis disc height cage subsidence rate	0.91	YES	similar radiographic outcomes in the 3 groups cage subsidence rate < in large-sized titanium cages group
Sudhir et al.	2024	Prospective	25	48	MF	degenerative spine disorders	NA	24	TLIF	YES	cage + bone graft	Unclear	CT	lumbar	mix	YES	Bridwell	Bridwell grade 1 or 2	Bridwell grade 3 or 4	VAS ODI	NA	YES	VAS (-) ODI (-)
Sudhir et al.	2024	Prospective	25	53	MF	degenerative spine disorders	NA	24	TLIF	YES	cage + bone graft + platelet-rich plasma	Unclear	CT	lumbar	mix	YES	Bridwell	Bridwell grade 1 or 2	Bridwell grade 3 or 4	VAS ODI	NA	YES	VAS (-) ODI (-)
Zhang et al.	2022	Retrospective	13	62	MF	adjacent segment disease	NA	12	OLIF	YES	bridge-locking cage	Unclear	X-Rays, CT	lumbar	single level	NO	Unclear	Unclear	Unclear	blood loss lenght of hospital stay VAS ODI	1	YES	VAS (-) ODI (-) operation time and lenght of hospital stay < in OLIF
Zhang et al.	2022	Retrospective	22	52	MF	adjacent segment disease	NA	12	TLIF	YES	pedicle screw	Unclear	X-Rays, CT	lumbar	single level	NO	Unclear	Unclear	Unclear	blood loss lenght of hospital stay VAS ODI	1	YES	VAS (-) ODI (-) operation time and lenght of hospital stay < in OLIF
Xie et al.	2022	Retrospective	82	51	MF	degenerative spine disorder	cage subsidence	18	TLIF	YES	PEEK cage	Radiolucent	X-Rays, CT	lumbar	single level	NO	Unclear	Unclear	Unclear	VAS ODI	0.85	YES	VAS (-) ODI (-) better outcomes in the group without cage subsidence
Xie et al.	2022	Retrospective	197	50	MF	degenerative spine disorder	NA	18	TLIF	YES	PEEK cage	Radiolucent	X-Rays, CT	lumbar	single level	NO	Unclear	Unclear	Unclear	VAS ODI	0.92	YES	VAS (-) ODI (-) better outcomes in the group without cage subsidence
Sato et al.	2022	Prospective	NA	NA	MF	spine disorders	NA		LLIF	Unclear	PEEK cage + bone graft with platelet-rich plasma	Radiolucent	X-Rays, CT	lumbar	Unclear	NO	Trabecular bone continuity between the grafted bone within the window of the cage and vertebral endplates. Interbody fusion will be determined when no instability is identified in flex- ion–extension radiographs, and bony continuity will be identified in at least one sagittal or coronal slice of CT multiplanar reconstructed images	bridging trabecular bone	instability identified on flex/ext radiographs	NA		NO
Sato et al.	2022	Prospective	NA	NA	MF	spine disorders	NA	NA	LLIF	Unclear	PEEK cage + bone graft	Radiolucent	X-Rays, CT	lumbar	Unclear	NO	Trabecular bone continuity between the grafted bone within the window of the cage and vertebral endplates. Interbody fusion will be determined when no instability is identified in flex- ion–extension radiographs, and bony continuity will be identified in at least one sagittal or coronal slice of CT multiplanar reconstructed images	bony continuity	instability identified on flex/ext radiographs	NA	NA	YES	NA
Szadkowski et al.	2022	Retrospective	16	47	MF	degeneratve spine disorders	NA	24	ALIF	Unclear	bioactive glass	Unclear	CT	lumbar	mix	YES	Bridwell	-	-	ODI VAS	0.97	YES	ODI (-) VAS (-)
Szadkowski et al.	2022	Retrospective	24	49	MF	degeneratve spine disorders	NA	24	ALIF	Unclear	autologous iliac crest bone graft	Unclear	CT	lumbar	mix	YES	Bridwell	-	-	ODI VAS	0.97	YES	ODI (-) VAS (-)
Shahi et al.	2023	Retrospective	62	47	MF	spine disorders	NA	NA	MIS-TLIF	YES	Unclear	Unclear	CT	lumbar	mix	NO	bony bridging from endplate to endplate within the cage as well as lateral to the cage	bridging bone	Unclear	VAS ODI SF-12	0.89	YES	VAS (-) ODI (-) SF-12 (+) lower outcomes in >70 years old group
Shahi et al.	2023	Retrospective	47	64	MF	spine disorders	NA	NA	MIS-TLIF	YES	Unclear	Unclear	CT	lumbar	mix	NO	bony bridging from endplate to endplate within the cage as well as lateral to the cage	bridging bone	Unclear	VAS ODI SF-12	0.86	YES	VAS (-) ODI (-) SF-12 (+) lower outcomes in >70 years old group
Shahi et al.	2023	Retrospective	38	74	MF	spine disorders	NA	NA	MIS-TLIF	YES	Unclear	Unclear	CT	lumbar	mix	NO	bony bridging from endplate to endplate within the cage as well as lateral to the cage	bridging bone	Unclear	VAS ODI SF-12	0.85	YES	VAS (-) ODI (-) SF-12 (+) lower outcomes in >70 years old group
de Paula et al.	2022	Retrospective	76	58	MF	degeneratve spine disorders	NA	12	posterolateral arthodesis	YES	Unclear	Unclear	X-Rays	lumbar	mix	YES	Christensen classification	-	absence of bone bridge between the transverse processes bilaterally	VAS EQ-5D Roland Morris disability Questionnaire	0.7	NO	VAS (-) EQ-5D (+) Roland Morris disability Questionnaire (+)
Zhu et al.	2022	Prospective	68	60	MF	degenerative spine disorders	NA	12	OLIF	YES	Unclear	Unclear	X-Rays, CT	lumbar	mix	YES	Brantigan	Brantigan score >= 3	Brantigan score < 3	operation time blood loss lenght of hospital stay complication rate	NA	YES	< operation time, leghnt of stay and blood loss in OLIF group complication rate > in OLIF
Zhu et al.	2022	Prospective	62	61	MF	degenerative spine disorders	NA	12	MIS-TLIF	YES	Unclear	Unclear	X-Rays, CT	lumbar	mix	YES	Brantigan	Brantigan score >= 3	Brantigan score < 3	operation time blood loss lenght of hospital stay complication rate	NA	YES	< operation time, leghnt of stay and blood loss in OLIF group complication rate > in OLIF
Wang et al.	2022	Retrospective	38	48	MF	unstable vertebral fracture with disc lesion	NA	33	TLIF (Wiltse approach)	YES	bone graft	Unclear	X-Rays	thoracic, lumbar	mix	NO	Unclear	Unclear	Unclear	VAS ODI blood loss operation time hospital stay	0.86	YES	VAS (-) ODI (-) blood loss, operation time, hospital stay < in Wiltse group
Wang et al.	2022	Retrospective	38	47	MF	unstable vertebral fracture with disc lesion	NA	33	conventional TLIF	YES	bone graft	Unclear	X-Rays	thoracic, lumbar	mix	NO	Unclear	Unclear	Unclear	VAS ODI blood loss operation time hospital stay	0.84	YES	VAS (-) ODI (-)
Guo et al.	2022	Retrospective	303	67	MF	degenerative spine disorders	NA	NA	posterior decompression and fusion	YES	Unclear	Unclear	CT	lumbar	mix	NO	Siepe criteria	-	-	lymphocyte to monocyte ratio	0.67	NO	lymphocyte to monocyte ratio was significantly lower in the severe degeneration patients
Alhashash et al.	2021	Retrospective	95	54	MF	symptomatic pseudoarthrosis	NA	52	ACDF	NO	titanium cage / bone graft and plate / bone graft only	Radiolucent	X-Rays, CT	cervical	mix	NO	Unclear	Unclear	Unclear	VAS ODI	1	NO	VAS (-) ODI (-)
Mokawem et al.	2019	Retrospective	93	93	MF	degenerative spine disorders	NA	12	TLIF/LLIF	Unclear	silicate-substituted calcium phosphate-packed 3D-printed lamellar titanium cage	Radiolucent	CT	lumbar	mix	NO	1) continuous column of bone across the fusion level on thin slice CT, 2) absence of lucency at the graft/cage and vertebral body interface, 3) no cage subsidence, 4) no endplate cystic changes and 5) no loosening of implants	continuous column of bone across the fusion level	implant loosening	EQ-5D VAS ODI	0.99	NO	EQ-5D (+) VAS (-) ODI (-)
Mokawem et al.	2019	Retrospective	93	93	MF	degenerative spine disorders	NA	12	TLIF/LLIF	Unclear	silicate-substituted calcium phosphate-packed 3D-printed lamellar titanium cage	Radiolucent	CT	lumbar	mix	NO	1) continuous column of bone across the fusion level on thin slice CT, 2) absence of lucency at the graft/cage and vertebral body interface, 3) no cage subsidence, 4) no endplate cystic changes and 5) no loosening of implants	absence of radiolucency	cage subsidence	EQ-5D VAS ODI	0.99	NO	EQ-5D (+) VAS (-) ODI (-)
Mokawem et al.	2019	Retrospective	93	93	MF	degenerative spine disorders	NA	12	TLIF/LLIF	Unclear	silicate-substituted calcium phosphate-packed 3D-printed lamellar titanium cage	Radiolucent	CT	lumbar	mix	NO	1) continuous column of bone across the fusion level on thin slice CT, 2) absence of lucency at the graft/cage and vertebral body interface, 3) no cage subsidence, 4) no endplate cystic changes and 5) no loosening of implants	no cage subsidence/ cystic changes/ implant loosening	endplate cystic changes	EQ-5D VAS ODI	0.99	NO	EQ-5D (+) VAS (-) ODI (-)
Rosa et al.	2020	Retrospective	97	61	MF	spine disorders	NA	24	LLIF	Unclear	Unclear	Unclear	CT	lumbar	mix	YES	Brantigan	-	-	VAS ODI	0.87	NO	VAS (-) ODI (-)
Bae et al.	2020	Retrospective	48	65	MF	symptomatic segment disease	NA	36	PLIF	YES	PEEK cage + interspinous process fixation device	Radiolucent	CT	lumbar	mix	NO	presence of trabecular bone or osseous bridging of the interbody cage on the sagittal view of the lumbar CT images	bridging trabecular bone	cage subsidence	operation time hospital stay blod loss VAS	0.99	YES	operation time, hospital stay, blod loss < in interspinous process fixation device group VAS (-)
Bae et al.	2020	Retrospective	61	67	MF	symptomatic segment disease	NA	36	PLIF	YES	interspinous process fixation device	Radiolucent	CT	lumbar	mix	NO	presence of trabecular bone or osseous bridging of the interbody cage on the sagittal view of the lumbar CT images	bridging trabecular bone	cage subsidence	operation time hospital stay blod loss VAS	0.98	YES	operation time, hospital stay, blod loss < in interspinous process fixation device group VAS (-)
Marengo et al.	2018	Prospective	20	45	MF	degenerative spine disorders	NA	12	open PLIF	YES	PEEK/tantalum cage + peduncular screws	Radiolucent	CT	lumbar	single level	NO	The treated segment was considered fused if the difference between the Cobb angles in lateral radiographs in flexion and extension views was less than 2∘ or at least a bony bridge was evident at the CT scan	difference in Cobb angles < 2° in flex/ext views	difference in Cobb angles > 2° in flex/ext views	ODI VAS	0.9	YES	ODI (-) VAS (-) similar outcomes in the 2 groups
Marengo et al.	2018	Prospective	20	54	MF	degenerative spine disorders	NA	12	mini-invasive PLIF	YES	PEEK/tantalum cage + divergent cortical screws	Radiolucent	CT	lumbar	single level	NO	The treated segment was considered fused if the difference between the Cobb angles in lateral radiographs in flexion and extension views was less than 2∘ or at least a bony bridge was evident at the CT scan	bridging bone	no evidence of bridging bone	ODI VAS	0.85	YES	ODI (-) VAS (-) similar outcomes in the 2 groups
Lee et al.	2017	Retrospective	21	52	MF	spine disorders	NA	12	ALIF	NO	PEEK cage + map3 Cellular Allogeneic Bone Graf	Radiolucent	X-Rays, CT	lumbar	mix	NO	evidence of bridging across endplates, or bridging from endplates to interspace disc plugs.	bridging bone	Unclear	ODI VAS	0.91	YES	ODI (-) VAS (-)
Lee et al.	2017	Retrospective	20	53	MF	spine disorders	NA	12	ALIF	NO	PEEK cage + map3 Cellular Allogeneic Bone Graf	Radiolucent	X-Rays, CT	lumbar	mix	NO	evidence of bridging across endplates, or bridging from endplates to interspace disc plugs.	bridging bone	Unclear	ODI VAS	0.91	YES	ODI (-) VAS (-)
Gokhale et al.	2019	Retrospective	30	48	MF	spine disorders	NA	15	TLIF	Unclear	local morselized impacted bone grafts without a cage	Radiopaque	X-Rays, CT	lumbar	single level	YES	Brantigan	Brantigan score 4 or 5	Brantigan score < 4	Modified Oswestry score VAS	1	YES	similar outcomes in the 2 groups Modified Oswestry score (-) VAS (-)
Gokhale et al.	2019	Retrospective	30	47	MF	spine disorders	NA	15	TLIF	Unclear	local bone graft combined with one titanium cage with 4° lordosis	Radiolucent	X-Rays, CT	lumbar	single level	YES	Brantigan	Brantigan score 4 or 6	Brantigan score < 5	Modified Oswestry score VAS	1	YES	similar outcomes in the 2 groups Modified Oswestry score (-) VAS (-)
Choi et al.	2016	Retrospective	21	61	MF	degenerative spondylolisthesis	NA	12	MIS-TLIF	Unclear	Unclear	Unclear	CT	lumbar	single level	YES	modified Bridwell	Modified Bridwell grade 1 or 2	Modified Bridwell grade 3 or 4	disc height disc slope angle segmental lordotic angle lumbar lordotic angle VAS ODI patient satisfaction rate	0.86	NO	VAS (-) ODI (-) DH, DA, SLA, and LLA had increased from their preoperative measures
Huang et al.	2017	Prospective	60	46	MF	degenerative spine disorders	NA	29	MIS-TLIF	YES	PEEK cage + hybrid construction of unilateral pedicle screws and a translaminar facet screw	Radiolucent	X-Rays	lumbar	single level	YES	Bridwell	-	-	VAS ODI	88	NO	VAS (-) ODI (-)
Lv et al.	2015	Prospective	84	51	MF	stenosis	NA	43	TLIF	YES	morselized impacted bone graft + PEEK cage	Radiolucent	CT	lumbar	single level	YES	Brantigan	Brantigan grade 4 or 5	Brantigan grade < = 3	ODI	0.94	YES	ODI (-)
Lv et al.	2015	Prospective	96	53	MF	stenosis	NA	30	TLIF	YES	morselized impacted bone graft withoutcage	Radiopaque	CT	lumbar	single level	YES	Brantigan	Brantigan grade 4 or 6	Brantigan grade < = 3	ODI	0.94	YES	ODI (-)
Yeh et al.	2016	Prospective	14	61	MF	idiopatic scoliosis	NA	24	posterior fusion with spinous process harvested	YES	local autologous bone grafts	Unclear	X-Rays, CT	lumbar	mix	NO	Unclear	Unclear	Unclear	blood loss hospital stay	NA	YES	blood loss and hospital stay > in the harvesting group
Yeh et al.	2016	Prospective	13	61	MF	idiopatic scoliosis	NA	24	posterior fusion without spinous process harvesting	YES	local autologous bone grafts	Unclear	X-Rays, CT	lumbar	mix	NO	Unclear	Unclear	Unclear	blood loss hospital stay	NA	YES	blood loss and hospital stay > in the harvesting group
Nemoto et al.	2014	Retrospective	23	40	MF	degenerative spine disorders	NA	24	TLIF	YES	titanium cage	Radiolucent	CT	lumbar	single level	NO	presence of bridging bone within and around the cage both on the coronal and sagittal MPR CT images	bridging bone	Unclear	VAS	1	YES	VAS (-) improvement of clinical outcomes was compa- rable between the two groups
Nemoto et al.	2014	Retrospective	25	43	MF	degenerative spine disorders	NA	24	TLIF	YES	PEEK cage	Radiolucent	CT	lumbar	single level	NO	presence of bridging bone within and around the cage both on the coronal and sagittal MPR CT images	bridging bone	Unclear	VAS	0.76	YES	VAS (-) improvement of clinical outcomes was compa- rable between the two groups
Tegos et al.	2014	Retrospective	150	NA	MF	degenerative spine disorders	NA	24	PLIF	NO	PEEK cage augmented with UC posterior sublaminar fixation without posterior fusion	Radiolucent	X-Rays, CT	lumbar	mix	YES	Modified Lee criteria	-	possible or definite pseudarthro- sis	VAS ODI	0.94	NO	VAS (-) ODI (-)
Adams et al.	2014	Retrospective	51	56	MF	spine disorders	NA	12	PLIF/TLIF	YES	local bone graft + recombinant human bone morphogenetic protein-2	Unclear	CT	lumbar	mix	YES	Bridwell	-	-	VAS ODI SF-36	0.94	YES	VAS (-) ODI (-) SF-36 (+) similar outcomeswith local bone graft and recombinant morphogenetic protein
Adams et al.	2014	Retrospective	19	54	MF	spine disorders	NA	12	PLIF/TLIF	YES	local bone graft	Unclear	CT	lumbar	mix	YES	Bridwell	-	-	VAS ODI SF-36	0.89	YES	VAS (-) ODI (-) SF-36 (+) similar outcomeswith local bone graft and recombinant morphogenetic protein
Lee et al.	2016	Prospective	86	61	MF	degenerative spine disorders	NA	6	PLIF	YES	CaO-SiO2-P 2O 5-B 2O 3 glass ceramics spacer	Radiolucent	X-Rays, CT	lumbar	single level	NO	fusion was defined when more than one segment was fused	Unclear	Unclear	VAS ODI SF-37	0.89	YES	VAS (-) ODI (-) SF-36 (+)
Lee et al.	2016	Prospective	86	61	MF	degenerative spine disorders	NA	6	PLIF	YES	titanium cage	Radiolucent	X-Rays, CT	lumbar	single level	NO	fusion was defined when more than one segment was fused	Unclear	Unclear	VAS ODI SF-37	0.91	YES	VAS (-) ODI (-) SF-36 (+)
Pumberger et al.	2016	Retrospective	8	55	MF	spine disorders	NA	24	en-bloc spondylectomies	Unclear	Unclear	Unclear	X-Rays, CT, F Fluoride PET/CT	lumbar	single level	YES	Bridwell Tan classification	-	-	this study suggests a discrepancy between fusion rates assessed by plain radiographs and CT scan compared to F PET/CT	1	YES
Sheng et al.	2024	Retrospective	253	50	MF	spondylosis	NA	32	ACDF	NO	Unclear	Unclear	X-Rays, CT	cervical	single level	NO	ROM of fusion level <2° on lateral flexion/extension radiography and the presence of trabec- ular bridging on radiography or CT scans.	angular motion < 2°	angular motion > 2°	preoperative segmental slope disc height	0.98	NO	Preoperative segment slope can be used as a predictor of early fusion rate after single-level ACDF
Sheng et al.	2024	Retrospective	253	50	MF	spondylosis	NA	32	ACDF	NO	Unclear	Unclear	X-Rays, CT	cervical	single level	NO	ROM of fusion level <2° on lateral flexion/extension radiography and the presence of trabec- ular bridging on radiography or CT scans.	bridging trabecular bone	no evidence of bridging trabecular bone	preoperative segmental slope disc height	0.98	NO	Preoperative segment slope can be used as a predictor of early fusion rate after single-level ACDF
Perez-Cruet et al.	2014	Prospective	304	62.4	MF	Spondylolisthesis and degenerative disc disease with or without stenosis	Hypertension, diabetes, high cholesterol, cardiovascular disease, urinary incontinence, arthritis, osteoporosis, history of stroke	47	MITLIF	NO	Cage	Radiopaque	CT/X-Rays/MRI	Lumbar	mix	NO	Lack of motion/angulation, lack of lucency around implants, absence of hardware loosening or breakage, presence of bridging bone formation	lack of lucency	Pedicle screw malposition and interbody cage retropulsion, durotomy, hemorrhage, pedicle screw breakage, urinary retention, superficial wound infection, atelectasis, pneumonia, urinary tract infection, deep vein thrombosis	VAS ODI SF-36	0.95	NO	VAS(-) ODI(-) SF-36(+)
Perez-Cruet et al.	2014	Prospective	304	62.4	MF	Spondylolisthesis and degenerative disc disease with or without stenosis	Hypertension, diabetes, high cholesterol, cardiovascular disease, urinary incontinence, arthritis, osteoporosis, history of stroke	47	MITLIF	NO	Cage	Radiopaque	CT/X-Rays/MRI	Lumbar	mix	NO	Lack of motion/angulation, lack of lucency around implants, absence of hardware loosening or breakage, presence of bridging bone formation	presence of bridging bone	Pedicle screw malposition and interbody cage retropulsion, durotomy, hemorrhage, pedicle screw breakage, urinary retention, superficial wound infection, atelectasis, pneumonia, urinary tract infection, deep vein thrombosis	VAS ODI SF-36	0.95	NO	VAS(-) ODI(-) SF-36(+)
Perez-Cruet et al.	2014	Prospective	304	62.4	MF	Spondylolisthesis and degenerative disc disease with or without stenosis	Hypertension, diabetes, high cholesterol, cardiovascular disease, urinary incontinence, arthritis, osteoporosis, history of stroke	47	MITLIF	NO	Cage	Radiopaque	CT/X-Rays/MRI	Lumbar	mix	NO	Lack of motion/angulation, lack of lucency around implants, absence of hardware loosening or breakage, presence of bridging bone formation	lack of motion/angulation	Pedicle screw malposition and interbody cage retropulsion, durotomy, hemorrhage, pedicle screw breakage, urinary retention, superficial wound infection, atelectasis, pneumonia, urinary tract infection, deep vein thrombosis	VAS ODI SF-36	0.95	NO	VAS(-) ODI(-) SF-36(+)
Perez-Cruet et al.	2014	Prospective	304	62.4	MF	Spondylolisthesis and degenerative disc disease with or without stenosis	Hypertension, diabetes, high cholesterol, cardiovascular disease, urinary incontinence, arthritis, osteoporosis, history of stroke	47	MITLIF	NO	Cage	Radiopaque	CT/X-Rays/MRI	Lumbar	mix	NO	Lack of motion/angulation, lack of lucency around implants, absence of hardware loosening or breakage, presence of bridging bone formation	absence of hardware loosening or breakage	Pedicle screw malposition and interbody cage retropulsion, durotomy, hemorrhage, pedicle screw breakage, urinary retention, superficial wound infection, atelectasis, pneumonia, urinary tract infection, deep vein thrombosis	VAS ODI SF-36	0.95	NO	VAS(-) ODI(-) SF-36(+)
Song et al.	2014	Retrospective	36	56.53	MF	Multisegmental degenerative cervical disorder (radiculopathy or myelopathy)	NA	24	Anterior fusion with cage and plate	NO	Cage/bone graft	Unclear	CT/X-Rays	Cervical	multi level	YES	Criteria established by Steinmetz et al.	presence of bridging trabeculae	Pseudarthrosis, revision surgery, hardware-related complications, dysphagia, cage subsidence, adjacent level degeneration and disease	VAS NDI operative time blood loss complications Cobb angle, cage subsidence, adjacent level degeneration	NA	YES	Correctiones angle loss(+), VAS neck improved(+), pseudoarthrosis(+), hardware-related complications(+), dysphagia(+), VAS arm and NDI improved, blood loss(-), operative time(-)
Song et al.	2014	Retrospective	26	58.8	MF	Multisegmental degenerative cervical disorder (radiculopathy or myelopathy)	NA	24	Combined anterior fusion with cage and posterior fusion with rod/screw	YES	Cage/bone graft	Unclear	CT/X-Rays	Cervical	multi level	YES	Criteria established by Steinmetz et al.	presence of bridging trabeculae	hardware-related complications, dysphagia, cage subsidence, adjacent level degeneration	VAS NDI operative time blood loss complications Cobb angle, cage subsidence, adjacent level degeneration	NA	YES	Correctiones angle loss(-), VAS arm and NDI improved(+), VAS neck improved, operative time(+), blood loss(+), pseudoarthrosis(-), hardware-related complications(-), dysphagia(-)
Lin et al.	2014	Retrospective	22	65.6	MF	Degenerative spondylolisthesis combined with an anterior vacuum disc	NA	24	PLF	YES	Bone graft	Unclear	X-Rays	Lumbar	single level	NO	Bridging bone formation between the inter-transverse processes without a gap	presence of bridging bone	Sciatica, superficial wound infection, adjacent segment disease	ODI LOS operative time blood loss complications lordosis slipage disc height	56.80%	YES	ODI(-), fusion(-), disc vacuum phenomenon(-), Prominent angle and listhesis change(+) anterior instability(+) pseudoarthrosis(+)
Lin et al.	2014	Retrospective	20	57.3	MF	Isthmic spondylolisthesis combined with an anterior vacuum disc	NA	24	PLF	YES	Bone graft	Unclear	X-Rays	Lumbar	single level	NO	Bridging bone formation between the inter-transverse processes without a gap	presence of bridging bone	superficial wound infection, durotomy, adjacent segment disease	ODI LOS operative time blood loss complications lordosis slipage disc height	0.9	YES	ODI(-), disc vacuum phenomenon(+) listhesis and narrower disc height(+) fusion(+), more excellent and good results
Phan et al.	2017	Prospective	90	60.2	M	Degenerative disk disease with and without radiculopathy, spondylolisthesis	Hypertension, diabetes, asthma/chronic obstructive pulmonary disease, depression, coronary artery disease	12	ALIF	NO	Cage/bone graft	Radiopaque	CT	Lumbar	multi level	NO	Bridging trabecular formation across the intervertebral disk space with the absence of radiolucency spanning more than half of the implant	Bridging trabecular	Wound infection, ileus and hematoma, pneumonia, wound dehiscence, death, pseudoarthrosis, subsidence	VAS ODI SF-12 operative time complications	91.10%	YES	No differences in terms of fusion, complications, clinical outcomes, proportion of patients achieving minimal clinically important difference
Phan et al.	2017	Prospective	24	46.3	M	Degenerative disk disease with and without radiculopathy, spondylolisthesis	Hypertension, diabetes, depression	12	ALIF	NO	Cage/bone graft	Radiopaque	CT	Lumbar	multi level	NO	Bridging trabecular formation across the intervertebral disk space with the absence of radiolucency spanning more than half of the implant	absence of radiolucency	Deep venous thrombosis, pseudoarthrosis, subsidence	VAS ODI SF-12 operative time complications	91.70%	YES	No differences in terms of fusion, complications, clinical outcomes, proportion of patients achieving minimal clinically important difference
Lee et al.	2023	Retrospective	38	59	MF	Cervical myelophaty	NA	60	Vertebral body sliding osteotomy (VBSO)	YES	Cage/graft	Radiopaque	CT/X-Rays	Cervical	multi level	NO	Interspinous motion <1mm, the extragraft (peripheral bone bridge of cortical density with no lucent lines crossing the peripheral margins of the operated disk space and outside of the cage) and intragraft (cortical or trabecular bone bridge with no lucent lines within the confines of the cage) bone bridging between adjacent vertebral bodies	interspinous motion <1mm	Dysphagia, C5 palsy	VAS NDI JOA operative time complications LOS subsidence segmental lordosis C0-2 lordosis C2-7 lordosis C2-7 sagittal vertical axis	97.40%	YES	Fusion rate(+) segmental lordosis(+) C2-7 lordosis(+) ossification of the posterior longitudinal ligament(+) reoperation rate(-) subsidence(-)
Lee et al.	2023	Retrospective	38	59	MF	Cervical myelophaty	NA	60	Vertebral body sliding osteotomy (VBSO)	YES	Cage/graft	Radiopaque	CT/X-Rays	Cervical	multi level	NO	Interspinous motion <1mm, the extragraft (peripheral bone bridge of cortical density with no lucent lines crossing the peripheral margins of the operated disk space and outside of the cage) and intragraft (cortical or trabecular bone bridge with no lucent lines within the confines of the cage) bone bridging between adjacent vertebral bodies	presence of bridging bone with no lucent lines	Dysphagia, C5 palsy	VAS NDI JOA operative time complications LOS subsidence segmental lordosis C0-2 lordosis C2-7 lordosis C2-7 sagittal vertical axis	97.40%	YES	Fusion rate(+) segmental lordosis(+) C2-7 lordosis(+) ossification of the posterior longitudinal ligament(+) reoperation rate(-) subsidence(-)
Lee et al.	2023	Retrospective	62	58.1	MF	Cervical myelophaty	NA	60	ACDF	YES	Cage/graft	Radiopaque	CT/X-Rays	Cervical	multi level	NO	Interspinous motion <1mm, the extragraft (peripheral bone bridge of cortical density with no lucent lines crossing the peripheral margins of the operated disk space and outside of the cage) and intragraft (cortical or trabecular bone bridge with no lucent lines within the confines of the cage) bone bridging between adjacent vertebral bodies	interspinous motion <1mm	Neurological deterioration, reoperation, graft dislodgement, dysphagia, C5 palsy	VAS NDI JOA operative time complications LOS subsidence segmental lordosis C0-2 lordosis C2-7 lordosis C2-7 sagittal vertical axis	85.50%	YES	Segmental lordosis(-) ossification of the posterior longitudinal ligament(-) subsidence(-) operative time(-) LOS(-)
Lee et al.	2023	Retrospective	62	58.1	MF	Cervical myelophaty	NA	60	ACDF	YES	Cage/graft	Radiopaque	CT/X-Rays	Cervical	multi level	NO	Interspinous motion <1mm, the extragraft (peripheral bone bridge of cortical density with no lucent lines crossing the peripheral margins of the operated disk space and outside of the cage) and intragraft (cortical or trabecular bone bridge with no lucent lines within the confines of the cage) bone bridging between adjacent vertebral bodies	presence of bridging bone with no lucent lines	Neurological deterioration, reoperation, graft dislodgement, dysphagia, C5 palsy	VAS NDI JOA operative time complications LOS subsidence segmental lordosis C0-2 lordosis C2-7 lordosis C2-7 sagittal vertical axis	85.50%	YES	Segmental lordosis(-) ossification of the posterior longitudinal ligament(-) subsidence(-) operative time(-) LOS(-)
Lee et al.	2023	Retrospective	28	61.5	MF	Cervical myelophaty	NA	60	ACCF	YES	Cage/graft	Radiopaque	CT/X-Rays	Cervical	multi level	NO	Interspinous motion <1mm, the extragraft (peripheral bone bridge of cortical density with no lucent lines crossing the peripheral margins of the operated disk space and outside of the cage) and intragraft (cortical or trabecular bone bridge with no lucent lines within the confines of the cage) bone bridging between adjacent vertebral bodies	interspinous motion <1mm	Neurological dural tear, infection, deterioration, reoperation, graft dislodgement, dysphagia	VAS NDI JOA operative time complications LOS subsidence segmental lordosis C0-2 lordosis C2-7 lordosis C2-7 sagittal vertical axis	85.70%	YES	Reoperation rate(+) subsidence(+) segmental lordosis(-) ossification of the posterior longitudinal ligament(-) C2-7 lordosis(-)
Lee et al.	2023	Retrospective	28	61.5	MF	Cervical myelophaty	NA	60	ACCF	YES	Cage/graft	Radiopaque	CT/X-Rays	Cervical	multi level	NO	Interspinous motion <1mm, the extragraft (peripheral bone bridge of cortical density with no lucent lines crossing the peripheral margins of the operated disk space and outside of the cage) and intragraft (cortical or trabecular bone bridge with no lucent lines within the confines of the cage) bone bridging between adjacent vertebral bodies	presence of bridging bone with no lucent lines	Neurological dural tear, infection, deterioration, reoperation, graft dislodgement, dysphagia	VAS NDI JOA operative time complications LOS subsidence segmental lordosis C0-2 lordosis C2-7 lordosis C2-7 sagittal vertical axis	85.70%	YES	Reoperation rate(+) subsidence(+) segmental lordosis(-) ossification of the posterior longitudinal ligament(-) C2-7 lordosis(-)
Chin et al.	2014	Retrospective	16	42.81	MF	NA	Asthma, hypertension, diabetes mellitus, arthritis, hypercholesterolemia, heart disease	15	PLIF	YES	Cage/bone graft	Unclear	CT/X-Rays/MRI	Lumbar	single level	NO	Absence of axial back pain or movement between the spinous processes on flexion and extension, presence of bridging bone across the facets and interbody space	absence of pain or movement	Aseptic discitis	VAS ODI blood loss operative time complications	87.50%	NO	VAS(-), ODI(-), blood loss (161 ± 32 mL), operative time (124.85 ± 7.10 minutes)
Chin et al.	2014	Retrospective	16	42.81	MF	NA	Asthma, hypertension, diabetes mellitus, arthritis, hypercholesterolemia, heart disease	15	PLIF	YES	Cage/bone graft	Unclear	CT/X-Rays/MRI	Lumbar	single level	NO	Absence of axial back pain or movement between the spinous processes on flexion and extension, presence of bridging bone across the facets and interbody space	presence of bridging bone	Aseptic discitis	VAS ODI blood loss operative time complications	87.50%	NO	VAS(-), ODI(-), blood loss (161 ± 32 mL), operative time (124.85 ± 7.10 minutes)
Liu et al.	2015	Retrospective	22	48.9	MF	Cervical spondylotic myelopathy	Hypertension, diabetes mellitus	84.5	ACDF	NO	Bone graft	Unclear	CT/X-Rays	Cervical	multi level	YES	Dufour Thierry	bone continuity	Wound infection, C5 nerve root palsy, dysphagia	Operative time blood loss complications mJOA segmental lordosis (Cobb’s angle)	86.40%	YES	Blood loss(-) operative time(-) segmental lordosis(+), mJOA improved
Liu et al.	2015	Retrospective	24	51.8	MF	Cervical spondylotic myelopathy	Hypertension, diabetes mellitus	86	ACCF	NO	Bone graft	Unclear	CT/X-Rays	Cervical	single level	YES	Dufour Thierry	bone continuity	Wound infection, dysphagia	Operative time blood loss complications mJOA segmental lordosis (Cobb’s angle)	87.50%	YES	Complications(+), blood loss(+), operative time(+), segmental lordosis(-), mJOA improved
Li et al.	2014	Retrospective	73	46.2	MF	Recurrent lumbar disc herniation	NA	49.2	TLIF	NO	Cage/bone graft	Unclear	CT/X-Rays/MRI	Lumbar	single level	NO	Solid union defined as bony trabecular continuity with <4° of mobility between adjacent fused segments on flexion and extension radiographs. Probable union defined as unclear bony trabecular continuity with <4° of mobility between adjacent fused segments. Non-union was defined as a visible gap, graft collapse, or >4° of mobility between adjacent fused segments	bony trabecular continuity with <4° of mobility	Transient neurological deficit, cerebrospinal fluid leakage, adjacent segment disease	VAS ODI JOA Range of motion and disc height index blood loss operative time LOS complications	93.20%	NO	VAS(-) ODI(-) JOA(+) disc height index(+) range of motion(-)
Villavicencio et al.	2015	Prospective	75	57.7	MF	Degenerative disc disease	NA	25.9	TLIF with bilateral pedicle screw fixation	NO	Graft + recombinant human bone morphogenetic protein-2	Radiopaque	CT/X-Rays	Lumbar	mix	NO	Evidence of trabecular bone bridging and less than a 5 difference in angular motion between flexion and extension or no radiolucency lines >2 mm in thickness covering >50% of the superior or inferior surface of the grafts	presence of bridging bone	Pseudarthrosis	SF-36 VAS ODI blood loss operative time LOS disc and foraminal height segmental and lumbar sagittal alignment	96.50%	YES	Foraminal height(-)
Villavicencio et al.	2015	Prospective	75	57.7	MF	Degenerative disc disease	NA	25.9	TLIF with bilateral pedicle screw fixation	NO	Graft + recombinant human bone morphogenetic protein-2	Radiopaque	CT/X-Rays	Lumbar	mix	NO	Evidence of trabecular bone bridging and less than a 5 difference in angular motion between flexion and extension or no radiolucency lines >2 mm in thickness covering >50% of the superior or inferior surface of the grafts	less than a 5 difference in angular motion or no radiolucency lines >2 mm	Pseudarthrosis	SF-36 VAS ODI blood loss operative time LOS disc and foraminal height segmental and lumbar sagittal alignment	96.50%	YES	Foraminal height(-)
Villavicencio et al.	2015	Prospective	96	56.8	MF	Degenerative disc disease	NA	28.3	TLIF with unilateral pedicle screw fixation + interspinous process fixation plate	NO	Graft + recombinant human bone morphogenetic protein-2	Radiopaque	CT/X-Rays	Lumbar	mix	NO	Evidence of trabecular bone bridging and less than a 5 difference in angular motion between flexion and extension or no radiolucency lines >2 mm in thickness covering >50% of the superior or inferior surface of the grafts	bridging bone	Pseudarthrosis	SF-36 VAS ODI blood loss operative time LOS disc and foraminal height segmental and lumbar sagittal alignment	96.50%	YES	Blood loss(-) operative time(-) LOS(-) disc height(+) VAS improvement (+)
Villavicencio AT et al.	2015	Prospective	96	56.8	MF	Degenerative disc disease	NA	28.3	TLIF with unilateral pedicle screw fixation + interspinous process fixation plate	NO	Graft + recombinant human bone morphogenetic protein-2	Radiopaque	CT/X-Rays	Lumbar	mix	NO	Evidence of trabecular bone bridging and less than a 5 difference in angular motion between flexion and extension or no radiolucency lines >2 mm in thickness covering >50% of the superior or inferior surface of the grafts	less than a 5 difference in angular motion or no radiolucency lines >2 mm	Pseudarthrosis	SF-36 VAS ODI blood loss operative time LOS disc and foraminal height segmental and lumbar sagittal alignment	96.50%	YES	Blood loss(-) operative time(-) LOS(-) disc height(+) VAS improvement (+)
Fujimori T et al.	2015	Retrospective	24	59	MF	Degenerative spondylolisthesis	Diabetes mellitus	15	TLIF	YES	Cage/bone graft	Unclear	X-Rays	Lumbar	mix	NO	Fusion defined as cases that met the PLF fusion criteria and had osseous continuity between the graft bone and the vertebra on the posteroanterior radiograph without loosening of the pedicle screws on the lateral radiograph	osseous continuity without loosening of the pedicle screw	Adjacent segmental degeneration, dural tear, pseudarthrosis	VAS SF-12 ODI slippage local disk and lumbar lordosis disk height pelvic parameters blood loss surgical time complications	0.96	YES	VAS improvment(+) slippage(-) disk height(+)
Fujimori T et al.	2015	Retrospective	32	61	MF	Degenerative spondylolisthesis	Diabetes mellitus	24	PLF	YES	Cage/bone graft	Unclear	X-Rays	Lumbar	mix	NO	Fusion defined as a solid, large fusion mass, at least unilaterally, with a smaller fusion mass on the contralateral side on the posteroanterior radiograph without loosening of the pedicle screws on the lateral radiograph	fusion mass without loosening of the pedicle screw	Adjacent segmental degeneration, dural tear, pseudarthrosis, revision surgery	VAS SF-12 ODI slippage local disk and lumbar lordosis disk height pelvic parameters blood loss surgical time complications	0.84	YES	VAS improvment slippage(+) disk height(-)
Takeuchi M et al.	2015	Retrospective	19	67	MF	Lumbar spinal stenosis with spondylolisthesis	NA	34	PLIF	YES	Cage(Brantigan)/bone graft(iliac and local bone)	Radiopaque	CT/X-Rays	Lumbar	single level	YES	Brantigan, Steffee, and Fraser criteria (BSF)	bridging bone	NA	VAS JOA blood loss operative time	NA	YES	fusion outcome(+) VAS(-)
Takeuchi M et al.	2015	Retrospective	18	67	MF	Lumbar spinal stenosis with spondylolisthesis	NA	34	PLIF	YES	Cage(TELAMON C)/bone garft(iliac and local bone)	Radiopaque	CT/X-Rays	Lumbar	single level	YES	Brantigan, Steffee, and Fraser criteria (BSF)	bridging bone	NA	VAS JOA blood loss operative time	NA	YES	fusion outcome(+) VAS(-)
Takeuchi M et al.	2015	Retrospective	16	67	MF	Lumbar spinal stenosis with spondylolisthesis	NA	34	PLIF	YES	Cage(TELAMON C)/bone graft(local bone)	Radiopaque	CT/X-Rays	Lumbar	single level	YES	Brantigan, Steffee, and Fraser criteria (BSF)	bridging bone	NA	VAS JOA blood loss operative time	NA	YES	fusion outcome(-) VAS(+) inside volume of the cage of ≥2.0 mL was the only significant factor for incomplete fusion
Takeuchi M et al.	2015	Retrospective	14	67	MF	Lumbar spinal stenosis with spondylolisthesis	NA	34	PLIF	YES	Cage(OIC PEEK)/bone graft(local bone)	Radiopaque	CT/X-Rays	Lumbar	single level	YES	Brantigan, Steffee, and Fraser criteria (BSF)	bridging bone	NA	VAS JOA blood loss operative time	NA	YES	fusion outcome(+) VAS(-)
Sivaraman A et al.	2015	Prospective	32	66	MF	Degenerative spondylolisthesis	NA	24	PLIF	NO	Bone graft	Radiopaque	X-Rays/MRI	Lumbar	single level	NO	Fusion defined as evidence of bony trabeculae crossing the endplates and no lucencies around the cage or the screws. Arthrodesis deemed successful if radiographs demonstrated continuity in the fusion mass between the cephalad and caudad transverse processes. Pseudoarthrosis defined as no continuity in the fusion mass	evidence of bony trabeculae	Dural tear, pseudoarthrosis	Lordotic angles SF-12 VAS complications	0.75	YES	No significant difference in the lordotic angles achieved between the 2 techniques. Nonsignificant difference in the clinical outcomes between both the techniques
Sivaraman A et al.	2015	Prospective	32	66	MF	Degenerative spondylolisthesis	NA	24	PLIF	NO	Bone graft	Radiopaque	X-Rays/MRI	Lumbar	single level	NO	Fusion defined as evidence of bony trabeculae crossing the endplates and no lucencies around the cage or the screws. Arthrodesis deemed successful if radiographs demonstrated continuity in the fusion mass between the cephalad and caudad transverse processes. Pseudoarthrosis defined as no continuity in the fusion mass	no lucencies	Dural tear, pseudoarthrosis	Lordotic angles SF-12 VAS complications	0.75	YES	No significant difference in the lordotic angles achieved between the 2 techniques. Nonsignificant difference in the clinical outcomes between both the techniques
Sivaraman A et al.	2015	Prospective	27	66	MF	Degenerative spondylolisthesis	NA	24	PLIF	NO	Cage/bone graft	Radiopaque	X-Rays/MRI	Lumbar	single level	NO	Fusion defined as evidence of bony trabeculae crossing the endplates and no lucencies around the cage or the screws. Arthrodesis deemed successful if radiographs demonstrated continuity in the fusion mass between the cephalad and caudad transverse processes. Pseudoarthrosis defined as no continuity in the fusion mass	evidence of bony trabeculae	Dural tears, infection	Lordotic angles SF-12 VAS complications	77.80%	YES	No significant difference in the lordotic angles achieved between the 2 techniques. Nonsignificant difference in the clinical outcomes between both the techniques
Sivaraman A et al.	2015	Prospective	27	66	MF	Degenerative spondylolisthesis	NA	24	PLIF	NO	Cage/bone graft	Radiopaque	X-Rays/MRI	Lumbar	single level	NO	Fusion defined as evidence of bony trabeculae crossing the endplates and no lucencies around the cage or the screws. Arthrodesis deemed successful if radiographs demonstrated continuity in the fusion mass between the cephalad and caudad transverse processes. Pseudoarthrosis defined as no continuity in the fusion mass	no lucencies	Dural tears, infection	Lordotic angles SF-12 VAS complications	77.80%	YES	No significant difference in the lordotic angles achieved between the 2 techniques. Nonsignificant difference in the clinical outcomes between both the techniques
Gu G et al.	2016	Retrospective	96	62.6	MF	Degenerative lumbar spinal stenosis	NA	24	Minimally invasive surgical procedures	Unclear	Cage/bone graft	Unclear	CT/X-Rays/MRI	Lumbar	mix	YES	Bridwell’s criterion	_	NO	VAS ODI JOA complications operative time blood loss	0.96	NO	VAS improvment(+) ODI improvment(+) JOA improvment(+)
Zhou Y et al.	2016	Retrospective	52	49.9	MF	Lumbar spinal tuberculosis	NA	26.64	One-stage posterior debridement, bone grafting, and instrumentation	YES	Bone graft	Unclear	CT/X-Rays/MRI	Lumbar	mix	YES	Lenke classification (Kim et al.)	_	Unilateral psoas abscess	Operative time blood loss Frankel scale (neurological function) VAS ESR and CRP tests (tuberculosis activity) complications	1	YES	ODI(-) VAS(-) CRP(-) ESR(-)
Zhou Y et al.	2016	Retrospective	57	50.5	MF	Lumbar spinal tuberculosis	NA	26.64	One-stage posterior debridement, bone grafting, and instrumentation, with local chemotherapy and postural drainage	YES	Bone graft	Unclear	CT/X-Rays/MRI	Lumbar	mix	YES	Lenke classification (Kim et al.)	_	NO	Operative time blood loss Frankel scale (neurological function) VAS ESR and CRP tests (tuberculosis activity) complications	1	YES	Fusion rate more rapid ODI(-) VAS(-) CRP(-) ESR(-) Abscesses disappeared completely within less time
Wang C et al.	2016	Retrospective	52	54.7	MF	Cervical degenerative diseases	Diabetes	12	ACDF	NO	Zero-P spacer with b-tricalcium phosphate/bone graft	Unclear	X-Rays	Cervical	multi level	NO	Absence of motion >2 mm between the spinous processes on flexion-extension lateral radiographs, absence of a radiolucent gap between the graft and the endplate, and presence of continuous bridging trabeculae at the graft and endplate junction	absence of motion >2 mm	Dysphagia	VAS JOA ASIA motor cervical curvature segment height complications dysphagia	1	NO	VAS(-) JOA(+) ASIA motor(+) dysphagia(-) lordosis(+) anterior disk height(+) interbody height(+)
Wang C et al.	2016	Retrospective	52	54.7	MF	Cervical degenerative diseases	Diabetes	12	ACDF	NO	Zero-P spacer with b-tricalcium phosphate/bone graft	Unclear	X-Rays	Cervical	multi level	NO	Absence of motion >2 mm between the spinous processes on flexion-extension lateral radiographs, absence of a radiolucent gap between the graft and the endplate, and presence of continuous bridging trabeculae at the graft and endplate junction	absence of radiolucent gap	Dysphagia	VAS JOA ASIA motor cervical curvature segment height complications dysphagia	1	NO	VAS(-) JOA(+) ASIA motor(+) dysphagia(-) lordosis(+) anterior disk height(+) interbody height(+)
Wang C et al.	2016	Retrospective	52	54.7	MF	Cervical degenerative diseases	Diabetes	12	ACDF	NO	Zero-P spacer with b-tricalcium phosphate/bone graft	Unclear	X-Rays	Cervical	multi level	NO	Absence of motion >2 mm between the spinous processes on flexion-extension lateral radiographs, absence of a radiolucent gap between the graft and the endplate, and presence of continuous bridging trabeculae at the graft and endplate junction	presence of continuous bridging trabeculae	Dysphagia	VAS JOA ASIA motor cervical curvature segment height complications dysphagia	1	NO	VAS(-) JOA(+) ASIA motor(+) dysphagia(-) lordosis(+) anterior disk height(+) interbody height(+)
Shi S et al.	2016	Retrospective	31	55.8	MF	2 noncontiguous levels of cervical spondylosis	NA	24	ACDF with plate-cage construct	NO	Cage (with excised osteophytes and b-tricalcium phosphate)	Radiopaque	X-Rays/MRI	Cervical	multi level	NO	Bony fusion judged by the absence of motion less than 2° on flexione-extension radiographs, the absence of radiolucent gap between the graft and endplate, and the presence of continuous bridging trabeculae between the graft and endplate	absence of motion less than 2°	Intermediate segment degeneration, dysphagia, hoarseness	JOA NDI dysphagia cervical alignment range of motion lordosis disc height complications clinical results operative time blood loss	1	YES	Neurologic activity(+) functional activity(+) JOA(+) NDI(-) cervical alignment(+)
Shi S et al.	2016	Retrospective	31	55.8	MF	2 noncontiguous levels of cervical spondylosis	NA	24	ACDF with plate-cage construct	NO	Cage (with excised osteophytes and b-tricalcium phosphate)	Radiopaque	X-Rays/MRI	Cervical	multi level	NO	Bony fusion judged by the absence of motion less than 2° on flexione-extension radiographs, the absence of radiolucent gap between the graft and endplate, and the presence of continuous bridging trabeculae between the graft and endplate	absence of radiolucent gap	Intermediate segment degeneration, dysphagia, hoarseness	JOA NDI dysphagia cervical alignment range of motion lordosis disc height complications clinical results operative time blood loss	1	YES	Neurologic activity(+) functional activity(+) JOA(+) NDI(-) cervical alignment(+)
Shi S et al.	2016	Retrospective	31	55.8	MF	2 noncontiguous levels of cervical spondylosis	NA	24	ACDF with plate-cage construct	NO	Cage (with excised osteophytes and b-tricalcium phosphate)	Radiopaque	X-Rays/MRI	Cervical	multi level	NO	Bony fusion judged by the absence of motion less than 2° on flexione-extension radiographs, the absence of radiolucent gap between the graft and endplate, and the presence of continuous bridging trabeculae between the graft and endplate	presence of continuous bridging trabeculae	Intermediate segment degeneration, dysphagia, hoarseness	JOA NDI dysphagia cervical alignment range of motion lordosis disc height complications clinical results operative time blood loss	1	YES	Neurologic activity(+) functional activity(+) JOA(+) NDI(-) cervical alignment(+)
Shi S et al.	2016	Retrospective	34	56.1	MF	2 noncontiguous levels of cervical spondylosis	NA	24	ACDF with stand-alone anchored spacer	NO	Cage (with excised osteophytes and b-tricalcium phosphate)	Radiopaque	X-Rays/MRI	Cervical	multi level	NO	Bony fusion judged by the absence of motion less than 2° on flexione-extension radiographs, the absence of radiolucent gap between the graft and endplate, and the presence of continuous bridging trabeculae between the graft and endplate	absence of motion less than 2°	Dysphagia, hoarseness	JOA NDI dysphagia cervical alignment range of motion lordosis disc height complications clinical results operative time blood loss	1	YES	Neurologic activity(+) functional activity(+) JOA(+) NDI(-) cervical alignment(+)
Shi S et al.	2016	Retrospective	34	56.1	MF	2 noncontiguous levels of cervical spondylosis	NA	24	ACDF with stand-alone anchored spacer	NO	Cage (with excised osteophytes and b-tricalcium phosphate)	Radiopaque	X-Rays/MRI	Cervical	multi level	NO	Bony fusion judged by the absence of motion less than 2° on flexione-extension radiographs, the absence of radiolucent gap between the graft and endplate, and the presence of continuous bridging trabeculae between the graft and endplate	absence of radiolucent gap	Dysphagia, hoarseness	JOA NDI dysphagia cervical alignment range of motion lordosis disc height complications clinical results operative time blood loss	1	YES	Neurologic activity(+) functional activity(+) JOA(+) NDI(-) cervical alignment(+)
Shi S et al.	2016	Retrospective	34	56.1	MF	2 noncontiguous levels of cervical spondylosis	NA	24	ACDF with stand-alone anchored spacer	NO	Cage (with excised osteophytes and b-tricalcium phosphate)	Radiopaque	X-Rays/MRI	Cervical	multi level	NO	Bony fusion judged by the absence of motion less than 2° on flexione-extension radiographs, the absence of radiolucent gap between the graft and endplate, and the presence of continuous bridging trabeculae between the graft and endplate	presence of continuous bridging trabeculae	Dysphagia, hoarseness	JOA NDI dysphagia cervical alignment range of motion lordosis disc height complications clinical results operative time blood loss	1	YES	Neurologic activity(+) functional activity(+) JOA(+) NDI(-) cervical alignment(+)
Musante DB et al.	2016	Retrospective	43	64.50	MF	Degenerative disc disease, radiculopathy, stenosis, decreased disc height	Diabetes, osteoporosis	12	PLF	YES	Bone graft (cellular bone allograft + local bone)	Unclear	X-Rays	Lumbar	multilevel	NO	Fusion defined as presence of bridging bone and angular vertebral motion less than or equal to 4° on flexion/extension lateral plain radiographs	presence of bridging bone	NO	VAS complications blood loss	90.7%	NO	VAS(-)
Musante DB et al.	2016	Retrospective	43	64.50	MF	Degenerative disc disease, radiculopathy, stenosis, decreased disc height	Diabetes, osteoporosis	12	PLF	YES	Bone graft (cellular bone allograft + local bone)	Unclear	X-Rays	Lumbar	multilevel	NO	Fusion defined as presence of bridging bone and angular vertebral motion less than or equal to 4° on flexion/extension lateral plain radiographs	presence of angular vertebral motion less than or equal to 4°	NO	VAS complications blood loss	90.7%	NO	VAS(-)
Chen H et al.	2016	Retrospective	58	61	MF	Cervical canal stenosis	NA	16	Unilateral open-door cervical expansive laminoplasty with centerpiece mini-plate fixation	NO	Cage	Unclear	CT/X-Rays/MRI	Cervical	multi level	NO	Bony fusion judged to have occurred only when the dorsal and ventral cortices of the ends of the hinge fracture were completely fused together	fusion	NO	JOA fracture cervical canal diameter C2–C7 angle range of motion Pavlov values cross-sectional area operative time blood loss	93.9%	YES	JOA(+) cross-sectional area(+) Pavlov value(+) cervical canal diameter(+) higher rate of bony fusion of the hinge 3 months after surgery (82% vs. 70%); for type I complete hinge fracture, higher bony fusion rates, both 3 months (86% vs. 57%) and 6 months (92% vs. 85%)
Chen H et al.	2016	Retrospective	58	61	MF	Cervical canal stenosis	NA	16	Unilateral open-door cervical expansive laminoplasty with suture suspension	NO	Cage	Unclear	CT/X-Rays/MRI	Cervical	multi level	NO	Bony fusion judged to have occurred only when the dorsal and ventral cortices of the ends of the hinge fracture were completely fused together	fusion	NO	JOA fracture cervical canal diameter C2–C7 angle range of motion Pavlov values cross-sectional area operative time blood loss	88.2%	YES	JOA(+) cross-sectional area(+) Pavlov value(+) cervical canal diameter(+)
Vanichkachorn J et al.	2016	Prospective	31	48.9	MF	Cervical degeneration	Diabetic, obese	12	ACDF	NO	Cage/bone graft (cellular bone allograft)	Unclear	CT/X-Rays	Cervical	single level	NO	Fusion defined as presence of bridging bone across the adjacent endplates on thin cut CT scans with sagittal and coronal reconstructions in addition to <4° angular motion from flexion/extension X-rays	presence of bridging bone	NO	NDI VAS complications	93.5%	NO	NDI(-) VAS(-)
Vanichkachorn J et al.	2016	Prospective	31	48.9	MF	Cervical degeneration	Diabetic, obese	12	ACDF	NO	Cage/bone graft (cellular bone allograft)	Unclear	CT/X-Rays	Cervical	single level	NO	Fusion defined as presence of bridging bone across the adjacent endplates on thin cut CT scans with sagittal and coronal reconstructions in addition to <4° angular motion from flexion/extension X-rays	presence of <4° angular motion	NO	NDI VAS complications	93.5%	NO	NDI(-) VAS(-)
Richter H et al.	2016	Prospective	26	44.1	MF	Cervical degenerative disk disease (DDD)	NA	12	Dynamic cervical implant (DCI)	NO	Cage	Radiolucent	X-Rays	Cervical	multi level	NO	Fusion defined as motion < 1 mm between the tips of the spinous processes in flexion-extension or the presence of bridging bony trabeculae	presence of motion < 1 mm	ventral migration	VAS neck VAS arm Neck Pain and Disability Scale (NPAD) European Quality of Life Scale (EQ-5D) implant migration radiolucency subsidence lordosis	39.4%	YES	VAS neck(-) VAS arm(-) NPAD(-) EQ-5D(+) Radiolucency found in 90.9%(+) subsidence(+) ventral migration(+)
Richter H et al.	2016	Prospective	26	44.1	MF	Cervical degenerative disk disease (DDD)	NA	12	Dynamic cervical implant (DCI)	NO	Cage	Radiolucent	X-Rays	Cervical	multi level	NO	Fusion defined as motion < 1 mm between the tips of the spinous processes in flexion-extension or the presence of bridging bony trabeculae	presence of bridging bony trabeculae	ventral migration	VAS neck VAS arm Neck Pain and Disability Scale (NPAD) European Quality of Life Scale (EQ-5D) implant migration radiolucency subsidence lordosis	39.4%	YES	VAS neck(-) VAS arm(-) NPAD(-) EQ-5D(+) Radiolucency found in 90.9% subsidence(+) ventral migration(+)
Richter H et al.	2016	Prospective	27	46	MF	Cervical degenerative disk disease (DDD)	NA	12	ACDF	NO	Cage	Radiolucent	X-Rays	Cervical	multi level	NO	Fusion defined as motion < 1 mm between the tips of the spinous processes in flexion-extension or the presence of bridging bony trabeculae	presence of motion < 1 mm	pseudarthrosis	VAS neck VAS arm NPAD EQ-5D implant migration pseudoarthrosis subsidence lordosis	80%	YES	VAS neck(-) VAS arm(-) NPAD(-) EQ-5D(+) subsidence(-) pseudarthrosis(+)
Richter H et al.	2016	Prospective	27	46	MF	Cervical degenerative disk disease (DDD)	NA	12	ACDF	NO	Cage	Radiolucent	X-Rays	Cervical	multi level	NO	Fusion defined as motion < 1 mm between the tips of the spinous processes in flexion-extension or the presence of bridging bony trabeculae	presence of bridging bony trabeculae	pseudarthrosis	VAS neck VAS arm NPAD EQ-5D implant migration pseudoarthrosis subsidence lordosis	80%	YES	VAS neck(-) VAS arm(-) NPAD(-) EQ-5D(+) subsidence(-) pseudarthrosis(+)
Sakaura H et al.	2016	Prospective	95	68.7	MF	Degenerative spondylolisthesis (DS)	NA	35.4	PLIF with cortical bone trajectory (CBT) screw fixation	YES	Cage/bone graft	Radiolucent	CT/X-Rays/MRI	Lumbar	single level	NO	Solid fusion defined as the condition in which osseous continuity between the vertebrae and the grafted bone was achieved on multiplanar reconstruction CT, with neither loosening of the PSs nor motion at the fused segments on lateral flexion-extension radiographs	osseous continuity	Symptomatic adjacent-segment disease, dural laceration, misplacement, epidural hematoma, superficial wound infection	JOA complications operative time blood loss	88.4%	YES	JOA improvment(+) Symptomatic adjacent-segment disease(-) operative time(+) blood loss(+)
Sakaura H et al.	2016	Prospective	95	68.7	MF	Degenerative spondylolisthesis (DS)	NA	35.4	PLIF with CBT screw fixation	YES	Cage/bone graft	Radiolucent	CT/X-Rays/MRI	Lumbar	single level	NO	Solid fusion defined as the condition in which osseous continuity between the vertebrae and the grafted bone was achieved on multiplanar reconstruction CT, with neither loosening of the PSs nor motion at the fused segments on lateral flexion-extension radiographs	neither loosening nor motion	Symptomatic adjacent-segment disease, dural laceration, misplacement, epidural hematoma, superficial wound infection	JOA complications operative time blood loss	88.4%	YES	JOA improvment(+) Symptomatic adjacent-segment disease(-) operative time(+) blood loss(+)
Sakaura H et al.	2016	Prospective	82	67	MF	Degenerative spondylolisthesis (DS)	NA	40.2	PLIF with pedicle screw (PS) fixation	YES	Cage/bone graft	Radiolucent	CT/X-Rays/MRI	Lumbar	single level	NO	Solid fusion defined as the condition in which osseous continuity between the vertebrae and the grafted bone was achieved on multiplanar reconstruction CT, with neither loosening of the PSs nor motion at the fused segments on lateral flexion-extension radiographs	osseous continuity	Symptomatic adjacent-segment disease, dural laceration, misplacement, epidural hematoma, deep wound infection	JOA complications operative time blood loss	96.3%	YES	JOA improvment(-) Symptomatic adjacent-segment disease(+) operative time(-) blood loss(-)
Sakaura H et al.	2016	Prospective	82	67	MF	Degenerative spondylolisthesis (DS)	NA	40.2	PLIF with pedicle screw (PS) fixation	YES	Cage/bone graft	Radiolucent	CT/X-Rays/MRI	Lumbar	single level	NO	Solid fusion defined as the condition in which osseous continuity between the vertebrae and the grafted bone was achieved on multiplanar reconstruction CT, with neither loosening of the PSs nor motion at the fused segments on lateral flexion-extension radiographs	neither loosening nor motion	Symptomatic adjacent-segment disease, dural laceration, misplacement, epidural hematoma, deep wound infection	JOA complications operative time blood loss	96.3%	YES	JOA improvment(-) Symptomatic adjacent-segment disease(+) operative time(-) blood loss(-)
Lee JH et al.	2016	Prospective	39	61.5	MF	Severe spinal stenosis, spondylolisthesis, or huge disc herniation	NA	12	PLIF	Unclear	Cage (CaO-SiO2-P2O5-B2O3 bioactive glass ceramics spacer)/bone graft	Radiolucent	CT/X-Rays	Lumbar	single level	NO	Fusion diagnosed when autogenous bone in and around the cage or bioactive glass ceramics spacer was connected to the end plate through bone trabeculation or was fused to the end plate without a gap, the fusion segmental angle difference was less than 5°, and the translation was 3 mm or less (with X-Rays); Fusion diagnosed when autogenous bone inside and around the cage or bioactive glass ceramics…	bridging bone	durotomy	VAS ODI SF-36 subsidance osteolysis complications operative time blood loss LOS	89.7%	YES	VAS(-) ODI(-) SF-36(+)
Lee JH et al.	2016	Prospective	39	61.5	MF	Severe spinal stenosis, spondylolisthesis, or huge disc herniation	NA	12	PLIF	Unclear	Cage (CaO-SiO2-P2O5-B2O3 bioactive glass ceramics spacer)/bone graft	Radiolucent	CT/X-Rays	Lumbar	single level	NO	Fusion diagnosed when autogenous bone in and around the cage or bioactive glass ceramics spacer was connected to the end plate through bone trabeculation or was fused to the end plate without a gap, the fusion segmental angle difference was less than 5°, and the translation was 3 mm or less (with X-Rays); Fusion diagnosed when autogenous bone inside and around the cage or bioactive glass ceramics…	segmental angle difference less than 5° and translation of 3 mm or less	durotomy	VAS ODI SF-36 subsidance osteolysis complications operative time blood loss LOS	89.7%	YES	VAS(-) ODI(-) SF-36(+)
Lee JH et al.	2016	Prospective	35	61.1	MF	Severe spinal stenosis, spondylolisthesis, or huge disc herniation	NA	12	PLIF	Unclear	Cage (titanium)/bone graft	Radiopaque	CT/X-Rays	Lumbar	single level	NO	Fusion diagnosed when autogenous bone in and around the cage or bioactive glass ceramics spacer was connected to the end plate through bone trabeculation or was fused to the end plate without a gap, the fusion segmental angle difference was less than 5°, and the translation was 3 mm or less (with X-Rays); Fusion diagnosed when autogenous bone inside and around the cage or bioactive glass ceramics…	bridging bone	durotomy	VAS ODI SF-36 subsidance osteolysis complications operative time blood loss LOS	91.2%	YES	VAS(-) ODI(-) SF-36(+)
Lee JH et al.	2016	Prospective	35	61.1	MF	Severe spinal stenosis, spondylolisthesis, or huge disc herniation	NA	12	PLIF	Unclear	Cage (titanium)/bone graft	Radiopaque	CT/X-Rays	Lumbar	single level	NO	Fusion diagnosed when autogenous bone in and around the cage or bioactive glass ceramics spacer was connected to the end plate through bone trabeculation or was fused to the end plate without a gap, the fusion segmental angle difference was less than 5°, and the translation was 3 mm or less (with X-Rays); Fusion diagnosed when autogenous bone inside and around the cage or bioactive glass ceramics…	segmental angle difference less than 5° and translation of 3 mm or less	durotomy	VAS ODI SF-36 subsidance osteolysis complications operative time blood loss LOS	91.2%	YES	VAS(-) ODI(-) SF-36(+)
Ghasemi AA et al.	2016	Retrospective	80	58.3	MF	Degenerative spondylolisthesis	Diabetes, cardiovascular problem	24	TLIF	Unclear	Cage/bone graft	Radiopaque	X-Rays/MRI	Lumbar	single level	NO	Trabeculae seen bridging the interbody gap with iso- dense bone in the cage and the adjacent vertebral bodies, anterior and/or posterior sentinel signs, no lucencies around the pedicle screws, no lucencies around the cages, integration of the cage with the endplates and silhouetting of the cage, no evidence of motion on dynamic flexion and extension x-rays	bridging trabeculae	NO	ODI VAS Global Outcome operative time blood loss LOS complications	0.92	YES	Blood loss(+) operation time(+) fusion success rate(+) VAS(-) ODI(-) Global Outcome(+)
Ghasemi AA et al.	2016	Retrospective	80	58.3	MF	Degenerative spondylolisthesis	Diabetes, cardiovascular problem	24	TLIF	Unclear	Cage/bone graft	Radiopaque	X-Rays/MRI	Lumbar	single level	NO	Trabeculae seen bridging the interbody gap with iso- dense bone in the cage and the adjacent vertebral bodies, anterior and/or posterior sentinel signs, no lucencies around the pedicle screws, no lucencies around the cages, integration of the cage with the endplates and silhouetting of the cage, no evidence of motion on dynamic flexion and extension x-rays	no lucencies	NO	ODI VAS Global Outcome operative time blood loss LOS complications	0.92	YES	Blood loss(+) operation time(+) fusion success rate(+) VAS(-) ODI(-) Global Outcome(+)
Ghasemi AA et al.	2016	Retrospective	80	58.3	MF	Degenerative spondylolisthesis	Diabetes, cardiovascular problem	24	TLIF	Unclear	Cage/bone graft	Radiopaque	X-Rays/MRI	Lumbar	single level	NO	Trabeculae seen bridging the interbody gap with iso- dense bone in the cage and the adjacent vertebral bodies, anterior and/or posterior sentinel signs, no lucencies around the pedicle screws, no lucencies around the cages, integration of the cage with the endplates and silhouetting of the cage, no evidence of motion on dynamic flexion and extension x-rays	no motion	NO	ODI VAS Global Outcome operative time blood loss LOS complications	0.92	YES	Blood loss(+) operation time(+) fusion success rate(+) VAS(-) ODI(-) Global Outcome(+)
Ghasemi AA et al.	2016	Retrospective	65	59.6	MF	Degenerative spondylolisthesis	Diabetes, cardiovascular problem	24	PLIF	Unclear	Cage/bone graft	Radiopaque	X-Rays/MRI	Lumbar	single level	NO	Trabeculae seen bridging the interbody gap with iso- dense bone in the cage and the adjacent vertebral bodies, anterior and/or posterior sentinel signs, no lucencies around the pedicle screws, no lucencies around the cages, integration of the cage with the endplates and silhouetting of the cage, no evidence of motion on dynamic flexion and extension x-rays	bridging trabeculae	NO	ODI VAS Global Outcome operative time blood loss LOS complications	0.81	YES	Blood loss(-) operation time(-) fusion success rate(-)
Ghasemi AA et al.	2016	Retrospective	65	59.6	MF	Degenerative spondylolisthesis	Diabetes, cardiovascular problem	24	PLIF	Unclear	Cage/bone graft	Radiopaque	X-Rays/MRI	Lumbar	single level	NO	Trabeculae seen bridging the interbody gap with iso- dense bone in the cage and the adjacent vertebral bodies, anterior and/or posterior sentinel signs, no lucencies around the pedicle screws, no lucencies around the cages, integration of the cage with the endplates and silhouetting of the cage, no evidence of motion on dynamic flexion and extension x-rays	no lucencies	NO	ODI VAS Global Outcome operative time blood loss LOS complications	0.81	YES	Blood loss(-) operation time(-) fusion success rate(-)
Ghasemi AA et al.	2016	Retrospective	65	59.6	MF	Degenerative spondylolisthesis	Diabetes, cardiovascular problem	24	PLIF	Unclear	Cage/bone graft	Radiopaque	X-Rays/MRI	Lumbar	single level	NO	Trabeculae seen bridging the interbody gap with iso- dense bone in the cage and the adjacent vertebral bodies, anterior and/or posterior sentinel signs, no lucencies around the pedicle screws, no lucencies around the cages, integration of the cage with the endplates and silhouetting of the cage, no evidence of motion on dynamic flexion and extension x-rays	no motion	NO	ODI VAS Global Outcome operative time blood loss LOS complications	0.81	YES	Blood loss(-) operation time(-) fusion success rate(-)
Mobbs RJ et al.	2016	Prospective	15	54	MF	Degenerative pathologies of the lumbar spine	Diabetes	15	ALIF	YES	Cage/bone graft + BMP-2	Radiopaque	CT/X-Rays	Lumbar	multi level	NO	Fusion considered successful if bridging bone incorporating the graft and adjoining titanium endplates was apparent, with additional loss of radiolucency, restoration of interbody space and no hardware failure	bridging bone	NO	SF-12 VAS ODI operative time LOS complications blood loss	0.95	NO	ODI(-) SF-12(+)
Mobbs RJ et al.	2016	Prospective	15	54	MF	Degenerative pathologies of the lumbar spine	Diabetes	15	ALIF	YES	Cage/bone graft + BMP-2	Radiopaque	CT/X-Rays	Lumbar	multi level	NO	Fusion considered successful if bridging bone incorporating the graft and adjoining titanium endplates was apparent, with additional loss of radiolucency, restoration of interbody space and no hardware failure	loss of radiolucency	NO	SF-12 VAS ODI operative time LOS complications blood loss	0.95	NO	ODI(-) SF-12(+)
Mobbs RJ et al.	2016	Prospective	15	54	MF	Degenerative pathologies of the lumbar spine	Diabetes	15	ALIF	YES	Cage/bone graft + BMP-2	Radiopaque	CT/X-Rays	Lumbar	multi level	NO	Fusion considered successful if bridging bone incorporating the graft and adjoining titanium endplates was apparent, with additional loss of radiolucency, restoration of interbody space and no hardware failure	restoration of interbody space and no hardware failure	NO	SF-12 VAS ODI operative time LOS complications blood loss	0.95	NO	ODI(-) SF-12(+)
Serban D et al.	2017	Prospective	40	50.12	MF	Symptomatic spondylolisthesis	NA	12	TLIF	Unclear	Cage/bone graft	Unclear	X-Rays/MRI	Lumbar	multi level	YES	4-grade CT-based classification (Tan GH et al. 2007)	_	Superficial wound infections	ODI operative time LOS complications blood loss	0.9	YES	LOS(+) ODI(-)
Serban D et al.	2017	Prospective	40	51.3	MF	Symptomatic spondylolisthesis	NA	12	MITLIF	Unclear	Cage/bone graft	Unclear	X-Rays/MRI	Lumbar	multi level	YES	4-grade CT-based classification (Tan GH et al. 2007)	_	NO	ODI operative time LOS complications blood loss	0.9	YES	LOS(-) ODI(-)
Malham GM et al.	2017	Prospective	19	61.8	MF	Degenerative disk disease, scoliosis, spondylolisthesis	Diabetes	12	Instrumented XLIF	YES	Cage+ rhBMP-2 + b-TCP	Unclear	CT/X-Rays	Lumbar	multi level	NO	Fusion defined as the presence of bridging interbody trabecular bone	bridging bone	NO	Segmental and lumbar lordosis disk height VAS ODI SF-36 subsidance	0.8	YES	Segmental lordosis(+) lumbar lordosis(-) disk height(+) VAS(-) ODI(-) SF-36(+)
Malham GM et al.	2017	Prospective	21	65.2	MF	Degenerative disk disease, scoliosis, adjacent segment disease	Diabetes	12	stand-alone XLIF	NO	Cage+ rhBMP-2 + b-TCP	Unclear	CT/X-Rays	Lumbar	multi level	NO	Fusion defined as the presence of bridging interbody trabecular bone	bridging bone	Subsidence	Segmental and lumbar lordosis disk height VAS ODI SF-36 subsidance	95.2%	YES	Lumbar segmental lordosis(+) global lumbar lordosis(+) disk height(+) VAS(-) ODI(-) SF-36(+)
Challier V et al.	2017	Prospective	30	63	MF	Degenerative spondylolisthesis (DS)	NA	24	PLF	YES	Cage/bone graft	Unclear	X-Rays	Lumbar	single level	YES	Lenke and Bridwell classification	_	Dural-tears, wound infections, adjacent segment disease	VAS ODI SF-36 blood loss operating time alignment lumbar lordosis pelvic incidence pelvic tilt complications	56.7%	YES	Movement of less than 5° in flexion/extension radiographs(-) VAS(-) ODI(-) SF-36(+)
Challier V et al.	2017	Prospective	30	66	MF	Degenerative spondylolisthesis (DS)	NA	24	PLF + TLIF	YES	Cage/bone graft	Unclear	X-Rays	Lumbar	single level	YES	Lenke and Bridwell classification	_	Pedicle fracture with screw loosening, dural tear, radicular pain	VAS ODI SF-36 blood loss operating time alignment lumbar lordosis pelvic incidence pelvic tilt complications	96.7%	YES	Movement of less than 5° in flexion/extension radiographs(+) VAS(-) ODI(-) SF-36(+)
Peppers TA et al.	2017	Prospective	40	48.5	MF	Cervical degeneration	Diabetes, obesity	12	ACDF	NO	Cage/bone graft (cellular bone allograft)	Unclear	CT/X-Rays	Cervical	multi level	NO	Fusion defined as presence of bridging bone across the adjacent endplates on thin cut CT scans with multiplanar reformatting and ≤4° angular motion on flexion/extension plain radiographs	≤4° angular motion	NO	VAS NDI SF-35	89.4%	NO	VAS(-) NDI(-) SF-36(+)
Peppers TA et al.	2017	Prospective	40	48.5	MF	Cervical degeneration	Diabetes, obesity	12	ACDF	NO	Cage/bone graft (cellular bone allograft)	Unclear	CT/X-Rays	Cervical	multi level	NO	Fusion defined as presence of bridging bone across the adjacent endplates on thin cut CT scans with multiplanar reformatting and ≤4° angular motion on flexion/extension plain radiographs	presence of bridging bone	NO	VAS NDI SF-36	89.4%	NO	VAS(-) NDI(-) SF-36(+)
Aichmair A et al.	2017	Retrospective	21	60.9	MF	Adjacent segment disease (ASD)	NA	16.1	LLIF	YES	Cage/bone graft + BMP2	Unclear	CT/X-Rays	Lumbar	mix	NO	Fusion confirmed by the presence of bridging bone, whereas any radiographically evident arrest line within the fusion construct considered a nonfusion	presence of bridging bone	Cage migration, subsidence, pseudoarthrosis	VAS segmental lordosis and coronal angulation intervertebral height complications operative time	87.5%	YES	VAS(-) segmental lordosis(+) segmental coronal angulation(-) intervertebral height(+) reoperation(-)
Aichmair A et al.	2017	Retrospective	31	62.5	MF	Adjacent segment disease (ASD)	NA	16.1	LLIF	NO	Cage/bone graft + BMP2	Unclear	CT/X-Rays	Lumbar	mix	NO	Fusion confirmed by the presence of bridging bone, whereas any radiographically evident arrest line within the fusion construct considered a nonfusion	presence of bridging bone	Cage migration, subsidence, pseudoarthrosis	VAS segmental lordosis and coronal angulation intervertebral height complications operative time	53.8%	YES	VAS(-) segmental lordosis(+) segmental coronal angulation(-) intervertebral height(+) reoperation(+)
Lee N et al.	2017	Retrospective	26	53.15	MF	Degenerative spinal stenosis including spondylolytic spondylolisthesis	NA	23.81	ALIF	NO	Cage(Synfix)/bone graft	Unclear	CT/X-Rays	Lumbar	single level	NO	Complete fusion defined as trabecular continuity of grafted bone material without any visual gap (grade 1). Incomplete fusion defined as trabecular discontinuity of grafted bone material with a visual gap at one side (grade 2) or complete discontinuity of the grafted bone material or a visual gap at both sides (grade 3)	trabecular continuity of grafted bone material	Subsidence, adjacent segmental disease, iliac vein injury	VAS slippage disk height segmental and lumbar lordosis angle sagittal alignment pelvic incidence sacral slope pelvic tilt range of movement blood loss LOS operative time complications	69.2%	YES	Lumbar lordosis(-) slippage(-) disk height(+) segmental lordosis(+) range of movement(-) LOS(-) VAS(-) subsidance(-)
Lee N et al.	2017	Retrospective	21	59.43	MF	Degenerative spinal stenosis including spondylolytic spondylolisthesis	NA	22.71	TLIF	NO	Cage(Capstone)/bone graft	Unclear	CT/X-Rays	Lumbar	single level	NO	Complete fusion defined as trabecular continuity of grafted bone material without any visual gap (grade 1). Incomplete fusion defined as trabecular discontinuity of grafted bone material with a visual gap at one side (grade 2) or complete discontinuity of the grafted bone material or a visual gap at both sides (grade 3)	trabecular continuity of grafted bone material	Subsidence, adjacent segmental disease, pedicle screw repositioning, broken screw	VAS slippage disk height segmental and lumbar lordosis angle sagittal alignment pelvic incidence sacral slope pelvic tilt range of movement blood loss LOS operative time complications	72.7%	YES	Lumbar lordosis(-) slippage(-) disk height(+) range of movement(-) LOS(+) VAS(-) subsidance(+)
Lee N et al.	2017	Retrospective	30	56.47	MF	Degenerative spinal stenosis including spondylolytic spondylolisthesis	NA	18.83	PLIF	NO	Cage(PEEK)/bone graft	Unclear	CT/X-Rays	Lumbar	single level	NO	Complete fusion defined as trabecular continuity of grafted bone material without any visual gap (grade 1). Incomplete fusion defined as trabecular discontinuity of grafted bone material with a visual gap at one side (grade 2) or complete discontinuity of the grafted bone material or a visual gap at both sides (grade 3)	trabecular continuity of grafted bone material	Subsidence, adjacent segmental disease, persistent fever, persistent radiating pain	VAS slippage disk height segmental and lumbar lordosis angle sagittal alignment pelvic incidence sacral slope pelvic tilt range of movement blood loss LOS operative time complications	64.3%	YES	Lumbar lordosis(+) range of movement(-) LOS(+) VAS(-) subsidence(-)
Lee JH et al.	2017	Retrospective	20	63.2	MF	Posttraumatic and tuberculous kyphosis	NA	35.6	Posterior vertebral column resection (PVCR)	YES	Cage(nonexpandable titanium)/bone graft	Radiopaque	X-Rays	Thoracic/Lumbar	single level	YES	Bridwell	_	Pneumonia, pleural effusion, infection, subsidence, screw loosening	Neurological status (Frankel system) complications operative time blood loss intervertebral heights kyphosis	0.8	YES	Kyphosis(-) degree of the kyphotic correction(-) posterior intervertebral height(-)
Lee JH et al.	2017	Retrospective	22	67.2	MF	Posttraumatic and tuberculous kyphosis	NA	37.1	Posterior vertebral column resection (PVCR)	YES	Cage(expandable titanium)/bone graft	Radiopaque	X-Rays	Thoracic/Lumbar	single level	YES	Bridwell	_	Pneumonia, pleural effusion, infection, subsidence, screw loosening	Neurological status (Frankel system) complications operative time blood loss intervertebral heights kyphosis	86.4%	YES	Kyphosis(-) degree of the kyphotic correction(+) anterior intervertebral height(+) posterior intervertebral height(-)
Chin KR et al.	2017	Retrospective	30	48	MF	Lumbar disk herniation, degenerative disk disease, spinal stenosis, chronic lower back pain with or without radiculopathy and spondylolisthesis	Hypertension, diabetes mellitus, asthma, hypercholesterolemia, heart disease	24	PLIF with cortical bone trajectory (CBT) pedicle screw	YES	Cage	Radiopaque	CT/X-Rays	Lumbar	multi level	NO	Fusion defined as the absence of radiolucency’s, evidence of bridging trabecular bone within the fusion area	absence of radiolucency’s	NO	VAS ODI operative time blood loss	96.7%	YES	VAS(-) ODI(-)
Chin KR et al.	2017	Retrospective	30	48	MF	Lumbar disk herniation, degenerative disk disease, spinal stenosis, chronic lower back pain with or without radiculopathy and spondylolisthesis	Hypertension, diabetes mellitus, asthma, hypercholesterolemia, heart disease	24	PLIF with cortical bone trajectory (CBT) pedicle screw	YES	Cage	Radiopaque	CT/X-Rays	Lumbar	multi level	NO	Fusion defined as the absence of radiolucency’s, evidence of bridging trabecular bone within the fusion area	evidence of bridging trabecular bone	NO	VAS ODI operative time blood loss	96.7%	YES	VAS(-) ODI(-)
Chin KR et al.	2017	Retrospective	30	62	MF	Lumbar disk herniation, degenerative disk disease, spinal stenosis, chronic lower back pain with or without radiculopathy and spondylolisthesis	Hypertension, diabetes mellitus, asthma, hypercholesterolemia, heart disease	24	PLIF with traditional pedicle screws	YES	Cage	Radiopaque	CT/X-Rays	Lumbar	multi level	NO	Fusion defined as the absence of radiolucency’s, evidence of bridging trabecular bone within the fusion area	absence of radiolucency’s	NO	VAS ODI operative time blood loss	90%	YES	VAS(-) ODI(-)
Chin KR et al.	2017	Retrospective	30	62	MF	Lumbar disk herniation, degenerative disk disease, spinal stenosis, chronic lower back pain with or without radiculopathy and spondylolisthesis	Hypertension, diabetes mellitus, asthma, hypercholesterolemia, heart disease	24	PLIF with traditional pedicle screws	YES	Cage	Radiopaque	CT/X-Rays	Lumbar	multi level	NO	Fusion defined as the absence of radiolucency’s, evidence of bridging trabecular bone within the fusion area	evidence of bridging trabecular bone	NO	VAS ODI operative time blood loss	90%	YES	VAS(-) ODI(-)
Park JH et al.	2017	Prospective	25	52.48	MF	Cervical spondylosis	Hypertension, diabetes mellitus	22.7	ACDF	NO	Graft (cortico/cancellous composite allograft)	Radiopaque	CT/X-Rays	Cervical	multi level	NO	Bone fusion evaluated by: less than 2 mm of interspinous motion on dynamic radiographs; no radiolucent gap; and evident bone bridging between graft and end plate. CT images to assess the quality of fusion according to the Bridwell classification system	less than 2 mm of interspinous motion	Screw breakage	Operative time blood loss complications NDI VAS subsidence disc height	NA	YES	Subsidence(-)
Park JH et al.	2017	Prospective	25	52.48	MF	Cervical spondylosis	Hypertension, diabetes mellitus	22.7	ACDF	NO	Graft (cortico/cancellous composite allograft)	Radiopaque	CT/X-Rays	Cervical	multi level	NO	Bone fusion evaluated by: less than 2 mm of interspinous motion on dynamic radiographs; no radiolucent gap; and evident bone bridging between graft and end plate. CT images to assess the quality of fusion according to the Bridwell classification system	no radiolucent gap	Screw breakage	Operative time blood loss complications NDI VAS subsidence disc height	NA	YES	Subsidence(-)
Park JH et al.	2017	Prospective	25	52.48	MF	Cervical spondylosis	Hypertension, diabetes mellitus	22.7	ACDF	NO	Graft (cortico/cancellous composite allograft)	Radiopaque	CT/X-Rays	Cervical	multi level	NO	Bone fusion evaluated by: less than 2 mm of interspinous motion on dynamic radiographs; no radiolucent gap; and evident bone bridging between graft and end plate. CT images to assess the quality of fusion according to the Bridwell classification system	bridging bone	Screw breakage	Operative time blood loss complications NDI VAS subsidence disc height	NA	YES	Subsidence(-)
Park JH et al.	2017	Prospective	21	60.08	MF	Cervical spondylosis	Hypertension, diabetes mellitus	20.08	ACDF	NO	Graft (autoiliac tricortical bone graft)	Radiopaque	CT/X-Rays	Cervical	multi level	NO	Bone fusion evaluated by: less than 2 mm of interspinous motion on dynamic radiographs; no radiolucent gap; and evident bone bridging between graft and end plate. CT images to assess the quality of fusion according to the Bridwell classification system	less than 2 mm of interspinous motion	Dysphasia	Operative time blood loss complications NDI VAS subsidence disc height	NA	YES	Subsidence(+)
Park JH et al.	2017	Prospective	21	60.08	MF	Cervical spondylosis	Hypertension, diabetes mellitus	20.08	ACDF	NO	Graft (autoiliac tricortical bone graft)	Radiopaque	CT/X-Rays	Cervical	multi level	NO	Bone fusion evaluated by: less than 2 mm of interspinous motion on dynamic radiographs; no radiolucent gap; and evident bone bridging between graft and end plate. CT images to assess the quality of fusion according to the Bridwell classification system	no radiolucent gap	Dysphasia	Operative time blood loss complications NDI VAS subsidence disc height	NA	YES	Subsidence(+)
Park JH et al.	2017	Prospective	21	60.08	MF	Cervical spondylosis	Hypertension, diabetes mellitus	20.08	ACDF	NO	Graft (autoiliac tricortical bone graft)	Radiopaque	CT/X-Rays	Cervical	multi level	NO	Bone fusion evaluated by: less than 2 mm of interspinous motion on dynamic radiographs; no radiolucent gap; and evident bone bridging between graft and end plate. CT images to assess the quality of fusion according to the Bridwell classification system	bridging bone	Dysphasia	Operative time blood loss complications NDI VAS subsidence disc height	NA	YES	Subsidence(+)
Seo DK et al.	2017	Prospective	60	65	MF	Lumbar spinal stenosis, degenerative lumbar spondylolisthesis, isthmic lumbar spondylolisthesis	Diabetes	12	PLIF with pedicle screw fixation	YES	Cage (titanium) + local bone	Radiopaque	CT/X-Rays	Lumbar	multi level	NO	Fusion defined as presence of trabecular bone bridging: 1) intra-cage (unilateral); 2) extra-cage-lateral portion (unilateral); 3) extra-cage-anterior portion of inter-cage space; 4) extra-cage-posterocentral portion of inter-cage space	bone bridging	NO	VAS ODI	100%	NO	VAS(-) ODI(-)
Song D et al.	2017	Retrospective	32	51.3	MF	Double-level isthmic spondylolisthesis	NA	24	PLIF	NO	Bone graft (autogenous bone chips)	Radiopaque	X-Rays	Lumbar	multi level	NO	Solid fusion: no radiolucent gap at the vertebral endplate interface, no evidence of mobility in flexion-extension roentgenogram, and presence of bridging trabeculae across the area of arthrodesis	no radiolucent gap	Malpositioned screws, superficial wound infection, screws loosening and pullout	VAS JOA disc height listhesis lumbar lordosis sacral inclination slippage pelvic incidence sagittal alignment	87.5%	NO	VAS(-) JOA(+) listhesis(-) sacral inclination(+) lumbar lordosis(-) intervertebral disc height(+)
Song D et al.	2017	Retrospective	32	51.3	MF	Double-level isthmic spondylolisthesis	NA	24	PLIF	NO	Bone graft (autogenous bone chips)	Radiopaque	X-Rays	Lumbar	multi level	NO	Solid fusion: no radiolucent gap at the vertebral endplate interface, no evidence of mobility in flexion-extension roentgenogram, and presence of bridging trabeculae across the area of arthrodesis	no evidence of mobility	Malpositioned screws, superficial wound infection, screws loosening and pullout	VAS JOA disc height listhesis lumbar lordosis sacral inclination slippage pelvic incidence sagittal alignment	87.5%	NO	VAS(-) JOA(+) listhesis(-) sacral inclination(+) lumbar lordosis(-) intervertebral disc height(+)
Song D et al.	2017	Retrospective	32	51.3	MF	Double-level isthmic spondylolisthesis	NA	24	PLIF	NO	Bone graft (autogenous bone chips)	Radiopaque	X-Rays	Lumbar	multi level	NO	Solid fusion: no radiolucent gap at the vertebral endplate interface, no evidence of mobility in flexion-extension roentgenogram, and presence of bridging trabeculae across the area of arthrodesis	presence of bridging trabeculae	Malpositioned screws, superficial wound infection, screws loosening and pullout	VAS JOA disc height listhesis lumbar lordosis sacral inclination slippage pelvic incidence sagittal alignment	87.5%	NO	VAS(-) JOA(+) listhesis(-) sacral inclination(+) lumbar lordosis(-) intervertebral disc height(+)
Du JP et al.	2017	Retrospective	96	63.9	MF	Degenerative lumbar scoliosis	NA	16.4	MIS-TLIF MIS-TLIF with intraoperative gelatin sponge impregnated with local anesthetic, steroid, and neurotrophic drugs around the nerve root	YES	Cage	Unclear	CT/X-Rays	Lumbar	multi level	YES	Brantigan and Steffee classification	_	Pseudarthrosis, degeneration of adjacent segment	VAS ODI SF-36 operative time blood loss LOS complications Cobb and lumbar lordosis angle coronal and sagittal deviated distance	92.7%	NO	VAS(-) ODI(-) SF-36(+) Cobb angle(-) coronal and sagittal deviated distance(-) lumbar lordosis angle(+)
Zhang H et al.	2018	Retrospective	52	41	MF	Lumbar spondylolisthesis	NA	20.6	TLIF	NO	Direction-changeable cage	Unclear	CT/X-Rays	Lumbar	single level	NO	Bone fusion defined as the nondetection of a radiolucent area between the cage and adjacent endplates on radiography, nondetection of motion at the fusion segment on a radiograph in the flexion and extension positions, and the presence of a bony bridge formation around the fusion segment	no radiolucent	Nonunion, cerebrospinal fluid leak	VAS ODI operative time blood loss LOS intervertebral space height complications	92.31%	YES	VAS(-) ODI(-) complications(-)
Zhang H et al.	2018	Retrospective	52	41	MF	Lumbar spondylolisthesis	NA	20.6	TLIF	NO	Direction-changeable cage	Unclear	CT/X-Rays	Lumbar	single level	NO	Bone fusion defined as the nondetection of a radiolucent area between the cage and adjacent endplates on radiography, nondetection of motion at the fusion segment on a radiograph in the flexion and extension positions, and the presence of a bony bridge formation around the fusion segment	no motion	Nonunion, cerebrospinal fluid leak	VAS ODI operative time blood loss LOS intervertebral space height complications	92.31%	YES	VAS(-) ODI(-) complications(-)
Zhang H et al.	2018	Retrospective	52	41	MF	Lumbar spondylolisthesis	NA	20.6	TLIF	NO	Direction-changeable cage	Unclear	CT/X-Rays	Lumbar	single level	NO	Bone fusion defined as the nondetection of a radiolucent area between the cage and adjacent endplates on radiography, nondetection of motion at the fusion segment on a radiograph in the flexion and extension positions, and the presence of a bony bridge formation around the fusion segment	bridging bone	Nonunion, cerebrospinal fluid leak	VAS ODI operative time blood loss LOS intervertebral space height complications	92.31%	YES	VAS(-) ODI(-) complications(-)
Zhang H et al.	2018	Retrospective	57	44.3	MF	Lumbar spondylolisthesis	NA	22.4	TLIF	NO	Traditional cage	Unclear	CT/X-Rays	Lumbar	single level	NO	Bone fusion defined as the nondetection of a radiolucent area between the cage and adjacent endplates on radiography, nondetection of motion at the fusion segment on a radiograph in the flexion and extension positions, and the presence of a bony bridge formation around the fusion segment	no radiolucent	Nonunion, cage retrocession and subsidence, infection	VAS ODI operative time blood loss LOS intervertebral space height complications	82.46%	YES	VAS(-) ODI(-) complications(+)
Zhang H et al.	2018	Retrospective	57	44.3	MF	Lumbar spondylolisthesis	NA	22.4	TLIF	NO	Traditional cage	Unclear	CT/X-Rays	Lumbar	single level	NO	Bone fusion defined as the nondetection of a radiolucent area between the cage and adjacent endplates on radiography, nondetection of motion at the fusion segment on a radiograph in the flexion and extension positions, and the presence of a bony bridge formation around the fusion segment	no motion	Nonunion, cage retrocession and subsidence, infection	VAS ODI operative time blood loss LOS intervertebral space height complications	82.46%	YES	VAS(-) ODI(-) complications(+)
Zhang H et al.	2018	Retrospective	57	44.3	MF	Lumbar spondylolisthesis	NA	22.4	TLIF	NO	Traditional cage	Unclear	CT/X-Rays	Lumbar	single level	NO	Bone fusion defined as the nondetection of a radiolucent area between the cage and adjacent endplates on radiography, nondetection of motion at the fusion segment on a radiograph in the flexion and extension positions, and the presence of a bony bridge formation around the fusion segment	bridging bone	Nonunion, cage retrocession and subsidence, infection	VAS ODI operative time blood loss LOS intervertebral space height complications	82.46%	YES	VAS(-) ODI(-) complications(+)
Kubota G et al.	2018	Retrospective	9	63.3	MF	Lumbar spinal stenosis with spondylolisthesis and instability	NA	24	TLIF	NO	Cage/local bone graft	Unclear	CT/X-Rays	Lumbar	single level	NO	Bone union defined as bridging bone remodeling occurring between the adjacent vertebrae. Non-union defined as cyst formation between the adjacent vertebrae and pedicle screw loosening	bridging bone	NA	VAS bone union duration	0.77	YES	VAS(-) bone union duration(+)
Kubota G et al.	2018	Retrospective	11	59.4	MF	Lumbar spinal stenosis with spondylolisthesis and instability	NA	24	TLIF	NO	Cage/local bone graft + PRP	Unclear	CT/X-Rays	Lumbar	single level	NO	Bone union defined as bridging bone remodeling occurring between the adjacent vertebrae. Non-union defined as cyst formation between the adjacent vertebrae and pedicle screw loosening	bridging bone	NA	VAS bone union duration	0.91	YES	VAS(-) bone union duration(-)
Zhang Z et al.	2018	Retrospective	23	53.3	MF	Cervical degenerative disc disease (CDDD)	NA	34.7	ACDF	NO	Cage (zero-profile anchored spacer) + rhBMP-2	Radiopaque	CT/X-Rays/MRI	Cervical	multi level	NO	Fusion defined as no motion between the spinous processes; no radiolucent gap between the graft and the endplates; continuous bridging bony trabeculae at the graft-endplate interface	no motion	NO	Cervical lordosis operative time blood loss complications NDI JOA	91.3%	YES	Operative time(-), JOA(+), NDI(-), cervical lordosis(+), dysphagia and adjacent segment degeneration(-)
Zhang Z et al.	2018	Retrospective	23	53.3	MF	Cervical degenerative disc disease (CDDD)	NA	34.7	ACDF	NO	Cage (zero-profile anchored spacer) + rhBMP-2	Radiopaque	CT/X-Rays/MRI	Cervical	multi level	NO	Fusion defined as no motion between the spinous processes; no radiolucent gap between the graft and the endplates; continuous bridging bony trabeculae at the graft-endplate interface	no radiolucent gap	NO	Cervical lordosis operative time blood loss complications NDI JOA	91.3%	YES	Operative time(-), JOA(+), NDI(-), cervical lordosis(+), dysphagia and adjacent segment degeneration(-)
Zhang Z et al.	2018	Retrospective	23	53.3	MF	Cervical degenerative disc disease (CDDD)	NA	34.7	ACDF	NO	Cage (zero-profile anchored spacer) + rhBMP-2	Radiopaque	CT/X-Rays/MRI	Cervical	multi level	NO	Fusion defined as no motion between the spinous processes; no radiolucent gap between the graft and the endplates; continuous bridging bony trabeculae at the graft-endplate interface	bridging bone	NO	Cervical lordosis operative time blood loss complications NDI JOA	91.3%	YES	Operative time(-), JOA(+), NDI(-), cervical lordosis(+), dysphagia and adjacent segment degeneration(-)
Zhang Z et al.	2018	Retrospective	21	57.8	MF	Cervical degenerative disc disease (CDDD)	NA	36.2	ACDF	NO	Cage (PEEK) and plates + rhBMP-2	Radiopaque	CT/X-Rays/MRI	Cervical	multi level	NO	Fusion defined as no motion between the spinous processes; no radiolucent gap between the graft and the endplates; continuous bridging bony trabeculae at the graft-endplate interface	no motion	Dyphagia, adjacent segment degeneration	Cervical lordosis operative time blood loss complications NDI JOA	95.2%	YES	Operative time(+), JOA(+), NDI(-), cervical lordosis(+), dysphagia and adjacent segment degeneration(+)
Zhang Z et al.	2018	Retrospective	21	57.8	MF	Cervical degenerative disc disease (CDDD)	NA	36.2	ACDF	NO	Cage (PEEK) and plates + rhBMP-2	Radiopaque	CT/X-Rays/MRI	Cervical	multi level	NO	Fusion defined as no motion between the spinous processes; no radiolucent gap between the graft and the endplates; continuous bridging bony trabeculae at the graft-endplate interface	no radiolucent gap	Dyphagia, adjacent segment degeneration	Cervical lordosis operative time blood loss complications NDI JOA	95.2%	YES	Operative time(+), JOA(+), NDI(-), cervical lordosis(+), dysphagia and adjacent segment degeneration(+)
Zhang Z et al.	2018	Retrospective	21	57.8	MF	Cervical degenerative disc disease (CDDD)	NA	36.2	ACDF	NO	Cage (PEEK) and plates + rhBMP-2	Radiopaque	CT/X-Rays/MRI	Cervical	multi level	NO	Fusion defined as no motion between the spinous processes; no radiolucent gap between the graft and the endplates; continuous bridging bony trabeculae at the graft-endplate interface	bridging bone	Dyphagia, adjacent segment degeneration	Cervical lordosis operative time blood loss complications NDI JOA	95.2%	YES	Operative time(+), JOA(+), NDI(-), cervical lordosis(+), dysphagia and adjacent segment degeneration(+)
Andrés-Cano P et al.	2018	Prospective	139	43	MF	Degenerative or trauma lumbar spine condition (lumbar canal stenosis, disc disease, spondylolisthesis, or fracture)	Diabetes	18	Instrumented posterolateral lumbar spine fusion	Unclear	Bone graft + BPM-7	Unclear	CT	Lumbar	mix	YES	Lenke’s criteria	_	Deep infection	Complications operative time LOS	75.5%	NO	Incidence of deep infection requiring debridement (11.51%)
Lee GW et al.	2018	Retrospective	53	62.1	MF	Lumbar spinal stenosis (LSS)	Diabetes mellitus, hypertension, kidney disease	12	Posterior decompression (PD) surgery, spinous process (SP) base osteotomy	NO	Cage	Unclear	CT/X-Rays/MRI	Lumbar	multi level	NO	Healing at the osteotomy site defined as the verification of a definite continuity at the osteotomized site and no motion observed on dynamic radiographs, while nonunion was defined as no observation of a definite continuity on simple radiographs, definite motion observed on dynamic radiographs, or an inconclusive state	continuity	NA	Lower back pain (LBP), VAS, ODI, SF-12, complications	0.55	YES	LBP(+) VAS(-) ODI(-) SF-12(+)
Lee GW et al.	2018	Retrospective	53	62.1	MF	Lumbar spinal stenosis (LSS)	Diabetes mellitus, hypertension, kidney disease	12	Posterior decompression (PD) surgery, spinous process (SP) base osteotomy	NO	Cage	Unclear	CT/X-Rays/MRI	Lumbar	multi level	NO	Healing at the osteotomy site defined as the verification of a definite continuity at the osteotomized site and no motion observed on dynamic radiographs, while nonunion was defined as no observation of a definite continuity on simple radiographs, definite motion observed on dynamic radiographs, or an inconclusive state	no motion	NA	Lower back pain (LBP), VAS, ODI, SF-12, complications	0.55	YES	LBP(+) VAS(-) ODI(-) SF-12(+)
Lee GW et al.	2018	Retrospective	44	66.3	MF	Lumbar spinal stenosis (LSS)	Diabetes mellitus, hypertension, kidney disease	12	Posterior decompression (PD) surgery, spinous process (SP) splitting osteotomy	NO	Cage	Unclear	CT/X-Rays/MRI	Lumbar	multi level	NO	Healing at the osteotomy site defined as the verification of a definite continuity at the osteotomized site and no motion observed on dynamic radiographs, while nonunion was defined as no observation of a definite continuity on simple radiographs, definite motion observed on dynamic radiographs, or an inconclusive state	continuity	NA	Lower back pain (LBP), VAS, ODI, SF-12, complications	0.77	YES	LBP(-) VAS(-) ODI(-) SF-12(+)
Lee GW et al.	2018	Retrospective	44	66.3	MF	Lumbar spinal stenosis (LSS)	Diabetes mellitus, hypertension, kidney disease	12	Posterior decompression (PD) surgery, spinous process (SP) splitting osteotomy	NO	Cage	Unclear	CT/X-Rays/MRI	Lumbar	multi level	NO	Healing at the osteotomy site defined as the verification of a definite continuity at the osteotomized site and no motion observed on dynamic radiographs, while nonunion was defined as no observation of a definite continuity on simple radiographs, definite motion observed on dynamic radiographs, or an inconclusive state	no motion	NA	Lower back pain (LBP), VAS, ODI, SF-12, complications	0.77	YES	LBP(-) VAS(-) ODI(-) SF-12(+)
Chen D et al.	2018	Retrospective	29	44	MF	Lumbar degenerative disc diseases (DDDs)	NA	24	TLIF and unilateral pedicle screw fixation (UPSF)	YES	Cage	Unclear	CT/X-Rays/MRI	Lumbar	single level	YES	Bridwelle-Lenke grading system	_	NO	VAS, ODI, JOA, operative time, LOS, blood loss, disc height, segmental lordosis, complications	96.6%	YES	Operative time(-), blood loss(-), incision drainage(-), duration of pain medication use(-), hospital costs(-), VAS(-), ODI(-), JOA(+)
Chen D et al.	2018	Retrospective	34	51	MF	Lumbar degenerative disc diseases (DDDs)	NA	24	TLIF and bilateral pedicle screw fixation (BPSF)	YES	Cage	Unclear	CT/X-Rays/MRI	Lumbar	single level	YES	Bridwelle-Lenke grading system	_	NO	VAS, ODI, JOA, operative time, LOS, blood loss, disc height, segmental lordosis, complications	94.1%	YES	Operative time(+), blood loss(+), incision drainage(+), duration of pain medication use(+), hospital costs(+), VAS(-), ODI(-), JOA(+)
Tu Z et al.	2018	Retrospective	13	54.3	MF	Symptomatic adjacent-segment degeneration (ASD)	NA	34.2	ALLIF	YES	Cage + allogeneic bone	Unclear	CT/X-Rays/MRI	Lumbar	single level	NO	Fusion defined as trabecular bone continuity between the two vertebrae or obvious osseous bridging	trabecular bone continuity or osseous bridging	cage subsidence, radiculopathy	VAS, ODI, SF-36, subsidence, disc height, lumbar lordosis, operative time, LOS, blood loss, complications	1	YES	Operative time(-), blood loss(-), LOS(-), VAS(-), ODI(-), SF-36(+), complications(-), patient satisfaction(+), disc height(+), lumbar lordosis(+)
Tu Z et al.	2018	Retrospective	27	56.8	MF	Symptomatic adjacent-segment degeneration (ASD)	NA	35.4	PLIF	YES	Cage + allograft	Unclear	CT/X-Rays/MRI	Lumbar	single level	NO	Fusion defined as trabecular bone continuity between the two vertebrae or obvious osseous bridging	trabecular bone continuity or osseous bridging	cage subsidence, dural tears, wound infection, transient paralysis	VAS, ODI, SF-36, subsidence, disc height, lumbar lordosis, operative time, LOS, blood loss, complications	1	YES	Operative time(+), blood loss(+), LOS(+), VAS(-), ODI(-), SF-36(+), complications(+), patient satisfaction(-), disc height(+), lumbar lordosis(+)
Farrokhi MR et al.	2018	Prospective	44	57.76	MF	Lumbar spinal stenosis (LSS) and degenerative instability	Diabetes mellitus, hypertension, osteoporosis, obesity	24	PLF	YES	Bone graft	Unclear	CT/X-Rays/MRI	Lumbar	multi level	NO	Successful fusion defined as the integrated bony fusion at the fusion bed without motion in a dynamic graph	bony fusion without motion	Adjacent segment disease	VAS, ODI, Cobb angle, blood loss, complications, spine alignment parameters	79.5%	YES	VAS(-), ODI(-), Cobb angle(-), blood loss(-), restoration of sagittal alignment, increase in the patients’ clinical outcomes
Farrokhi MR et al.	2018	Prospective	44	58.35	MF	Lumbar spinal stenosis (LSS) and degenerative instability	Diabetes mellitus, hypertension, osteoporosis, obesity	24	PLIF	YES	Bone graft	Unclear	CT/X-Rays/MRI	Lumbar	multi level	NO	Successful fusion defined as the integrated bony fusion at the fusion bed without motion in a dynamic graph	bony fusion without motion	Adjacent segment disease	VAS, ODI, Cobb angle, blood loss, complications, spine alignment parameters	88.6%	YES	VAS(-), ODI(-), Cobb angle(-), blood loss(+)
Coughlan M et al.	2018	Prospective	51	50.8	MF	Degenerative disorder of the lumbar spine (degenerative disc disease, spondylolisthesis, disc herniation)	NA	24	PLF and PLIF	YES	Bone graft + SiCaP	Unclear	CT/X-Rays	Lumbar	multi level	NO	Fusion defined as evidence of continuous bony connection between the transverse processes of the superior vertebral body and that of the subjacent vertebral body (Glassman et al.)	evidence of continuous bony connection	Pain, graft dislocations, surgical failures	VAS, ODI, SF-36, complications, neurological status, patient satisfaction	78.6%	YES	VAS(-), ODI(-), SF-36(+)
Coughlan M et al.	2018	Prospective	52	52.3	MF	Degenerative spinal disorders (degenerative disc disease, spondylolisthesis, disc herniation)	NA	24	PLF and PLIF	YES	Bone graft + BMP-2	Unclear	CT/X-Rays	Lumbar	multi level	NO	Fusion defined as evidence of continuous bony connection between the transverse processes of the superior vertebral body and that of the subjacent vertebral body (Glassman et al.)	evidence of continuous bony connection	Pain, graft dislocations, surgical failures	VAS, ODI, SF-36, complications, neurological status, patient satisfaction	84.8%	YES	VAS(-), ODI(-), SF-36(+)
Yang Y et al.	2018	Retrospective	34	57.8	MF	Lumbar degenerative diseases	Hypertension, diabetes, stroke	60	MIS-TLIF	Unclear	Cage/bone graft	Unclear	X-Rays	Lumbar	single level	YES	Bridwell criteria and adjacent segment degeneration (ASD) cephalad or caudad to the fusion segment	_	Poor wound healing, delirium state, urinary tract infection, intraspinal hematoma compression	Operative time, blood loss, LOS, complications, VAS, ODI, JOA	86.7%	YES	Blood loss(-), analgesia usage(-), ambulatory time(-), operative time(+), VAS(-), ODI(-), JOA(+), complications(-)
Yang Y et al.	2018	Retrospective	37	54.7	MF	Lumbar degenerative diseases	Hypertension, diabetes, stroke	60	open TLIF	Unclear	Cage/bone graft	Unclear	X-Rays	Lumbar	single level	YES	Bridwell criteria and adjacent segment degeneration (ASD) cephalad or caudad to the fusion segment	_	Poor wound healing, delirium state, urinary tract infection, cerebrospinal fluid leak, pneumonia	Operative time, blood loss, LOS, complications, VAS, ODI, JOA	93.3%	YES	Blood loss(+), analgesia usage(+), ambulatory time(+), operative time(-), VAS(-), ODI(-), JOA(+), complications(+)
Bozzio AE et al.	2018	Retrospective	53	37.8	MF	Symptomatic degenerative disk disease, degenerative or lytic spondylolisthesis, canal and/or foraminal stenosis	Diabetes	24	ALIF	YES	Cage/bone graft	Unclear	CT/X-Rays	Lumbar	multi level	NO	Fusion success based on evaluation of fusion mass, motion on flexion/extension radiographs of greater than 3° performed 6 or 12 months postoperatively, and where indicated, the presence of trabecular bone crossing the fusion site on computed tomography scan	motion of greater than 3°	cage subsidence	ODI, NRS, Operative time, blood loss, LOS, disk angle and height, pelvic tilt and incidence, sacral slope, lumbar lordosis, spondylolisthesis, costs, complications	NA	YES	Operative time(-), blood loss(-), LOS(-), NRI(-) disk angle(+), complications(-), costs(-)
Bozzio AE et al.	2018	Retrospective	53	37.8	MF	Symptomatic degenerative disk disease, degenerative or lytic spondylolisthesis, canal and/or foraminal stenosis	Diabetes	24	ALIF	YES	Cage/bone graft	Unclear	CT/X-Rays	Lumbar	multi level	NO	Fusion success based on evaluation of fusion mass, motion on flexion/extension radiographs of greater than 3° performed 6 or 12 months postoperatively, and where indicated, the presence of trabecular bone crossing the fusion site on computed tomography scan	presence of trabecular bone	cage subsidence	Operative time, blood loss, LOS, disk angle and height, pelvic tilt and incidence, sacral slope, lumbar lordosis, spondylolisthesis, costs, complications	NA	YES	Operative time(-), blood loss(-), LOS(-), NRI(-) disk angle(+), complications(-), costs(-)
Bozzio AE et al.	2018	Retrospective	17	53.1	MF	Symptomatic degenerative disk disease, degenerative or lytic spondylolisthesis, canal and/or foraminal stenosis	Diabetes	24	TLIF	YES	Cage/bone graft	Unclear	CT/X-Rays	Lumbar	multi level	NO	Fusion success based on evaluation of fusion mass, motion on flexion/extension radiographs of greater than 3° performed 6 or 12 months postoperatively, and where indicated, the presence of trabecular bone crossing the fusion site on computed tomography scan	motion of greater than 3°	Nonunion, infection, durotomy	Operative time, blood loss, LOS, disk angle and height, pelvic tilt and incidence, sacral slope, lumbar lordosis, spondylolisthesis, costs, complications	NA	YES	Operative time(+), blood loss(+), LOS(+), NRI(-), complications(+), costs(+)
Bozzio AE et al.	2018	Retrospective	17	53.1	MF	Symptomatic degenerative disk disease, degenerative or lytic spondylolisthesis, canal and/or foraminal stenosis	Diabetes	24	TLIF	YES	Cage/bone graft	Unclear	CT/X-Rays	Lumbar	multi level	NO	Fusion success based on evaluation of fusion mass, motion on flexion/extension radiographs of greater than 3° performed 6 or 12 months postoperatively, and where indicated, the presence of trabecular bone crossing the fusion site on computed tomography scan	presence of trabecular bone	Nonunion, infection, durotomy	Operative time, blood loss, LOS, disk angle and height, pelvic tilt and incidence, sacral slope, lumbar lordosis, spondylolisthesis, costs, complications	NA	YES	Operative time(+), blood loss(+), LOS(+), NRI(-), complications(+), costs(+)
Bozzio AE et al.	2018	Retrospective	36	48.2	MF	Symptomatic degenerative disk disease, degenerative or lytic spondylolisthesis, canal and/or foraminal stenosis	Diabetes	24	anterior/posterior (A/P) fusion	YES	Cage/bone graft	Unclear	CT/X-Rays	Lumbar	multi level	NO	Fusion success based on evaluation of fusion mass, motion on flexion/extension radiographs of greater than 3° performed 6 or 12 months postoperatively, and where indicated, the presence of trabecular bone crossing the fusion site on computed tomography scan	motion of greater than 3°	Iliac vein injury, malpositioned screw	Operative time, blood loss, LOS, disk angle and height, pelvic tilt and incidence, sacral slope, lumbar lordosis, spondylolisthesis, costs, complications	NA	YES	Operative time(+), blood loss(+), LOS(+), NRI(-), complications(-), costs(+), Disk angle(+)
Bozzio AE et al.	2018	Retrospective	36	48.2	MF	Symptomatic degenerative disk disease, degenerative or lytic spondylolisthesis, canal and/or foraminal stenosis	Diabetes	24	anterior/posterior (A/P) fusion	YES	Cage/bone graft	Unclear	CT/X-Rays	Lumbar	multi level	NO	Fusion success based on evaluation of fusion mass, motion on flexion/extension radiographs of greater than 3° performed 6 or 12 months postoperatively, and where indicated, the presence of trabecular bone crossing the fusion site on computed tomography scan	presence of trabecular bone	Iliac vein injury, malpositioned screw	Operative time, blood loss, LOS, disk angle and height, pelvic tilt and incidence, sacral slope, lumbar lordosis, spondylolisthesis, costs, complications	NA	YES	Operative time(+), blood loss(+), LOS(+), NRI(-), complications(-), costs(+), Disk angle(+)
von der Hoeh NH et al.	2018	Retrospective	25	75.8	MF	Pyogenic thoracic spondylodiscitis	Diabetes, hypertension, renal failure with dialysis, neoplasia, chronic obstructive lung disease	21	A 1-stage posterior debridement, stabiliza- tion, and fusion through a dorsolateral approach	Unclear	titanium-coated PEEK or mesh cage + allograft	Unclear	CT/X-Rays/MRI	Thoracic/lumbar	multi level	YES	criteria of Brantigan	_	Subsidence, wound healing problems	ODI, VAS, kyphotic angle correction, complications, blood loss, operative time	0.92	YES	Operative time(-), blood loss(-), sagittal profile reconstruction(-), VAS(-), ODI(-)
von der Hoeh NH et al.	2018	Retrospective	22	75.8	MF	Pyogenic thoracic spondylodiscitis	Diabetes, hypertension, renal failure with dialysis, neoplasia, chronic obstructive lung disease	21	A 2-stage procedure with posterior stabilization and debridement and second-stage fusion with an anterior approach	Unclear	PEEK cage or mesh cage allograft	Unclear	CT/X-Rays/MRI	Thoracic/lumbar	multi level	YES	criteria of Brantigan	_	Subsidence, wound healing problems, pneumonia	ODI, VAS, kyphotic angle correction, complications, blood loss, operative time	0.94	YES	Operative time(+), blood loss(+), sagittal profile reconstruction(+), VAS(-), ODI(-)
Zapolska G et al.	2019	Retrospective	30	56	MF	Single- or multi-level cervical disc herniation	NA	12	One- and two-level ACDF	NO	Cage(PEEK)	Radiopaque	X-Rays/MRI	Cervical	multi level	NO	Fusion defined as the lack of translucency around the PEEK cage, the presence of adhesion mass-fusion bone between the vertebral bodies, and the absence of motion between the spinous processes on flexion-extension radiographs. An interspinous distance ≥2 mm on functional radiographs defined as non-fusion	lack of translucency	NO	NRS, survey with a Polish adaptation of the neck disability index questionnaire (NDI-PL), biomechanical parameters of the cervical spine (Cobb angle), adjacent segment disease, intervertebral disc space height	1	NO	NRS(-), NDI-PL(-), cervical spine mobility(-), mobility of the segment above the one operated upon(+)
Zapolska G et al.	2019	Retrospective	30	56	MF	Single- or multi-level cervical disc herniation	NA	12	One- and two-level ACDF	NO	Cage(PEEK)	Radiopaque	X-Rays/MRI	Cervical	multi level	NO	Fusion defined as the lack of translucency around the PEEK cage, the presence of adhesion mass-fusion bone between the vertebral bodies, and the absence of motion between the spinous processes on flexion-extension radiographs. An interspinous distance ≥2 mm on functional radiographs defined as non-fusion	presence of adhesion mass-fusion bone	NO	NRS, survey with a Polish adaptation of the neck disability index questionnaire (NDI-PL), biomechanical parameters of the cervical spine (Cobb angle), adjacent segment disease, intervertebral disc space height	1	NO	NRS(-), NDI-PL(-), cervical spine mobility(-), mobility of the segment above the one operated upon(+)
Zapolska G et al.	2019	Retrospective	30	56	MF	Single- or multi-level cervical disc herniation	NA	12	One- and two-level ACDF	NO	Cage(PEEK)	Radiopaque	X-Rays/MRI	Cervical	multi level	NO	Fusion defined as the lack of translucency around the PEEK cage, the presence of adhesion mass-fusion bone between the vertebral bodies, and the absence of motion between the spinous processes on flexion-extension radiographs. An interspinous distance ≥2 mm on functional radiographs defined as non-fusion	absence of motion	NO	NRS, survey with a Polish adaptation of the neck disability index questionnaire (NDI-PL), Cobb angle, adjacent segment disease, intervertebral disc space height, cervical alignment, subsidence	1	NO	NRS(-), NDI-PL(-), cervical spine mobility(-), mobility of the segment above the one operated upon(+)
[truncated: 213 more rows]
